# Supplementary material for: Synthesis, mol­ecular structure and Hirshfeld surface analysis of (4-meth­oxy­phen­yl)[2-(methyl­sulfan­yl)thio­phen-3-yl]methanone
Source: Acta Crystallogr E Crystallogr Commun. 2018 Nov 16;74(Pt 12):1800–3. doi: 10.1107/S2056989018016043 (PMC6281100; doi:10.1107/S2056989018016043)
Supplement: Supplementary file 1 [file e-74-01800-sup1.cif]

##############################################################################
#                                                                            #
# This CIF contains the data in a paper accepted for publication in          #
# Acta Crystallographica Section E. It conforms to the requirements of       #
# Notes for Authors for Acta Crystallographica Section E, and has been       #
# peer reviewed under the auspices of the IUCr Commission on Journals.       #
#                                                                            #
# Full details of the Crystallographic Information File format               #
# are given in the paper "The Crystallographic Information File (CIF):       #
# a New Standard Archive File for Crystallography" by S. R. Hall, F. H.      #
# Allen and I. D. Brown [Acta Cryst. (1991), A47, 655-685].                  #
#                                                                            #
# The current version of the core CIF dictionary is obtainable from          #
# ftp://ftp.iucr.org/pub/cif_core.dic.                                       #
#                                                                            #
# Software is freely available for graphical display of the structure(s)     #
# in this CIF. For information consult the CIF software page                 #
# http://www.iucr.org/resources/cif/software.                                #
#                                                                            #
# This file may be used for bona fide research purposes within the           #
# scientific community so long as proper attribution is given to the journal # 
# article from which it was obtained.                                        #
#                                                                            #
##############################################################################
data_global
_audit_creation_method     'form.cif (version 2.0)'
_journal_data_validation_number     ?
_journal_date_recd_electronic     2018-11-01
_journal_date_accepted     2018-11-13
_journal_name_full     'Acta Crystallographica, Section E'
_journal_year     2018
_journal_volume     74
_journal_issue     12
_journal_page_first     1800
_journal_page_last     1803
_journal_paper_category     GO
_journal_paper_doi     10.1107/S2056989018016043
_journal_coeditor_code     VM2213
_publ_contact_author_name     'Dr. M. A. Sridhar'
_publ_contact_author_address
;
Department of Studies in Physics,
Manasagangothri,
University of Mysore,
Mysore,
Karnataka,
India.
;
_publ_contact_author_email     'mas@physics.uni-mysore.ac.in'
_publ_contact_author_fax     '+91-'
_publ_contact_author_phone     '+91-9844336422'
_publ_section_title
;
Synthesis, molecular structure and Hirshfeld surface analysis of
(4-methoxyphenyl)[2-(methylsulfanyl)thiophen-3-yl]methanone
;
_publ_section_title_footnote     .
loop_
    _publ_author_name
    _publ_author_footnote
    _publ_author_address
    'Nagaraju, S.' .
;
Department of Studies in Physics,
Manasagangothri,
University of Mysore,
Mysore,
Karnataka,
India
;
    'Sridhar, M. A.' .
;
Department of Studies in Physics,
Manasagangothri,
University of Mysore,
Mysore,
Karnataka,
India
;
    'Pradeepa Kumara, C.S.' .
;
Department of Studies in Chemistry,
Manasagangotri,
 University of Mysore,
 Mysuru,
 Karnataka,
 India
;
    'Sadashiva, M. P.' .
;
Department of Studies in Chemistry,
Manasagangotri,
 University of Mysore,
 Mysuru,
 Karnataka,
 India
;
    'Lakshminarayana, B. N.' .
;
Department of Studies in Physics,
Adichuchanagiri Institute of Technology,
Chikkamagaluru,
 Karnataka,
 India
;
    'Lokanath, N. K.' .
;
Department of Studies in Physics,
Manasagangotri,
 University of Mysore,
 Mysuru,
 Karnataka,
 India
;
_publ_section_synopsis
;
The title molecule is substantially twisted, with a dihedral angle of 43.70(2)\%
between the 2-(methylsulfanyl)thiophene and 4-methoxyphenyl rings. In the
crystal, molecules are linked through  C---H...O interactions, forming a
bifurcated layer stacking along the <i>b-</i>axis direction enclosing
<i>R</i>~2~^2^(10) ring motifs.
;
_database_code_depnum_ccdc_archive     'CCDC 1871776'
data_I
_audit_creation_method     SHELXL-2018/3
_chemical_name_systematic
;
(4-Methoxyphenyl)[2-(methylsulfanyl)thiophen-3-yl]methanone
;
_chemical_name_common     ?
_chemical_formula_moiety     'C13 H12 O2 S2'
_chemical_formula_sum     'C13 H12 O2 S2'
_chemical_formula_iupac     'C13 H12 O2 S2'
_chemical_formula_weight     264.35
_chemical_melting_point     ?
_space_group_crystal_system     triclinic
_space_group_name_H-M_alt     'P -1'
_space_group_name_Hall     '-P 1'
loop_
    _space_group_symop_operation_xyz
    'x, y, z'
    '-x, -y, -z'
_cell_length_a     7.806(4)
_cell_length_b     8.263(3)
_cell_length_c     10.414(6)
_cell_angle_alpha     97.260(11)
_cell_angle_beta     109.65(2)
_cell_angle_gamma     93.79(2)
_cell_volume     623.3(5)
_cell_formula_units_Z     2
_cell_measurement_reflns_used     2924
_cell_measurement_theta_min     3.525
_cell_measurement_theta_max     25.027
_cell_measurement_temperature     293(2)
_exptl_crystal_description     block
_exptl_crystal_colour     colourless
_exptl_crystal_size_max     0.30
_exptl_crystal_size_mid     0.26
_exptl_crystal_size_min     0.20
_exptl_crystal_density_diffrn     1.409
_exptl_crystal_density_meas     ?
_exptl_crystal_density_method     'not measured'
_exptl_crystal_F_000     276
_exptl_absorpt_coefficient_mu     0.413
_exptl_absorpt_correction_type     none
_exptl_absorpt_process_details     ?
_exptl_absorpt_correction_T_min     ?
_exptl_absorpt_correction_T_max     ?
_diffrn_ambient_temperature     293(2)
_diffrn_source     graphite
_diffrn_radiation_type     MoK\a
_diffrn_radiation_wavelength     0.71073
_diffrn_measurement_device_type     'Bruker APEX'
_diffrn_measurement_method
         '<i>SAINT<i> (Bruker, 2006) <b>[not correct; type of scans needed]</b>'
_diffrn_detector_area_resol_mean     0.894
_diffrn_reflns_number     2924
_diffrn_reflns_av_R_equivalents     0.1093
_diffrn_reflns_av_unetI/netI     0.0622
_diffrn_reflns_theta_min     3.525
_diffrn_reflns_theta_max     25.027
_diffrn_reflns_theta_full     25.027
_diffrn_measured_fraction_theta_max     0.983
_diffrn_measured_fraction_theta_full     0.983
_diffrn_reflns_limit_h_min     -9
_diffrn_reflns_limit_h_max     9
_diffrn_reflns_limit_k_min     -9
_diffrn_reflns_limit_k_max     9
_diffrn_reflns_limit_l_min     -12
_diffrn_reflns_limit_l_max     11
_refine_special_details     ?
_reflns_number_total     2165
_reflns_number_gt     1899
_reflns_threshold_expression     'I > 2\s(I)'
_refine_ls_structure_factor_coef     Fsqd
_refine_ls_matrix_type     full
_refine_ls_R_factor_all     0.0513
_refine_ls_R_factor_gt     0.0464
_refine_ls_wR_factor_gt     0.1234
_refine_ls_wR_factor_ref     0.1284
_refine_ls_goodness_of_fit_ref     1.087
_refine_ls_restrained_S_all     1.087
_refine_ls_number_reflns     2165
_refine_ls_number_parameters     157
_refine_ls_number_restraints     0
_refine_ls_hydrogen_treatment     constr
_refine_ls_weighting_scheme     calc
_refine_ls_weighting_details
              'w=1/[\s^2^(Fo^2^)+(0.0720P)^2^+0.1135P] where P=(Fo^2^+2Fc^2^)/3'
_atom_sites_solution_hydrogens     geom
_atom_sites_solution_primary     ?
_atom_sites_solution_secondary     ?
_refine_ls_shift/su_max     0.000
_refine_ls_shift/su_mean     0.000
_refine_diff_density_max     0.369
_refine_diff_density_min     -0.331
_refine_ls_extinction_method
;
SHELXL2018 (Sheldrick, 2015)
;
_refine_ls_extinction_coef     0.060(18)
_refine_ls_extinction_expression
                                    Fc^*^=kFc[1+0.001xFc^2^\l^3^/sin(2\q)]^-1/4^
loop_
    _atom_type_symbol
    _atom_type_description
    _atom_type_scat_dispersion_real
    _atom_type_scat_dispersion_imag
    _atom_type_scat_source
    C C 0.0033 0.0016 'International Tables Vol C Tables 4.2.6.8 and 6.1.1.4'
    H H 0.0000 0.0000 'International Tables Vol C Tables 4.2.6.8 and 6.1.1.4'
    O O 0.0106 0.0060 'International Tables Vol C Tables 4.2.6.8 and 6.1.1.4'
    S S 0.1246 0.1234 'International Tables Vol C Tables 4.2.6.8 and 6.1.1.4'
_computing_data_collection
;
<i>APEX2</i> (Bruker, 2006)
;
_computing_cell_refinement
;
<i>SAINT</i> (Bruker, 2006)
;
_computing_data_reduction
;
<i>SAINT</i> (Bruker, 2006)
;
_computing_structure_solution
;
SHELXS97 (Sheldrick, 2008)
;
_computing_structure_refinement
;
SHELXL2018 (Sheldrick, 2015)
;
_computing_molecular_graphics
;
<i>PLATON</i> (Spek, 2009) and Mercury (Macrae <i>et al.</i>,
2008)
;
_computing_publication_material
;
<i>PLATON</i> (Spek, 2009)
;
loop_
    _atom_site_type_symbol
    _atom_site_label
    _atom_site_fract_x
    _atom_site_fract_y
    _atom_site_fract_z
    _atom_site_U_iso_or_equiv
    _atom_site_adp_type
    _atom_site_calc_flag
    _atom_site_occupancy
    _atom_site_disorder_assembly
    _atom_site_disorder_group
    S S1 0.77364(8) 0.32143(7) -0.09953(6) 0.0412(3) Uani d 1 . .
    S S2 0.73606(8) 0.60555(7) 0.10012(6) 0.0422(3) Uani d 1 . .
    O O1 0.7606(3) -0.1498(2) 0.62854(18) 0.0582(5) Uani d 1 . .
    O O2 0.7950(3) 0.4642(2) 0.33504(18) 0.0601(5) Uani d 1 . .
    C C1 0.8084(3) 0.1302(3) -0.0527(3) 0.0450(6) Uani d 1 . .
    H H1 0.820956 0.039871 -0.110524 0.054 Uiso calc 1 . .
    C C2 0.6715(3) 0.0359(3) 0.3139(2) 0.0419(6) Uani d 1 . .
    H H2 0.607492 0.011357 0.219380 0.050 Uiso calc 1 . .
    C C3 0.8621(3) 0.1072(3) 0.5930(2) 0.0437(6) Uani d 1 . .
    H H3 0.927331 0.131023 0.687398 0.052 Uiso calc 1 . .
    C C4 0.7766(3) 0.1880(3) 0.3679(2) 0.0361(5) Uani d 1 . .
    C C5 0.8153(3) 0.1275(3) 0.0773(2) 0.0402(5) Uani d 1 . .
    H H5 0.834586 0.034541 0.119774 0.048 Uiso calc 1 . .
    C C6 0.8701(3) 0.2215(3) 0.5107(2) 0.0407(5) Uani d 1 . .
    H H6 0.938609 0.323029 0.550038 0.049 Uiso calc 1 . .
    C C7 0.7900(3) 0.2813(3) 0.1446(2) 0.0352(5) Uani d 1 . .
    C C8 0.6913(4) 0.6721(3) -0.0642(3) 0.0525(6) Uani d 1 . .
    H H8A 0.594501 0.598579 -0.133310 0.079 Uiso calc 1 . .
    H H8B 0.800026 0.672480 -0.087893 0.079 Uiso calc 1 . .
    H H8C 0.655487 0.781032 -0.059371 0.079 Uiso calc 1 . .
    C C9 0.6614(5) -0.3123(4) 0.5746(3) 0.0726(9) Uani d 1 . .
    H H9A 0.704580 -0.365458 0.505805 0.109 Uiso calc 1 . .
    H H9B 0.533040 -0.303439 0.533903 0.109 Uiso calc 1 . .
    H H9C 0.681017 -0.375822 0.648323 0.109 Uiso calc 1 . .
    C C10 0.7680(3) 0.4010(3) 0.0595(2) 0.0341(5) Uani d 1 . .
    C C11 0.7571(3) -0.0450(3) 0.5371(2) 0.0426(5) Uani d 1 . .
    C C12 0.7881(3) 0.3201(3) 0.2846(2) 0.0397(5) Uani d 1 . .
    C C13 0.6597(3) -0.0792(3) 0.3964(2) 0.0459(6) Uani d 1 . .
    H H13 0.586967 -0.179094 0.358019 0.055 Uiso calc 1 . .
loop_
    _atom_site_aniso_label
    _atom_site_aniso_U_11
    _atom_site_aniso_U_22
    _atom_site_aniso_U_33
    _atom_site_aniso_U_12
    _atom_site_aniso_U_13
    _atom_site_aniso_U_23
    S1 0.0427(4) 0.0471(4) 0.0361(4) 0.0025(3) 0.0176(3) 0.0050(3)
    S2 0.0402(4) 0.0346(4) 0.0488(4) -0.0026(2) 0.0148(3) 0.0010(2)
    O1 0.0729(13) 0.0652(12) 0.0423(10) 0.0013(10) 0.0272(9) 0.0124(8)
    O2 0.0870(15) 0.0460(10) 0.0429(10) 0.0040(9) 0.0214(9) -0.0041(8)
    C1 0.0512(14) 0.0421(13) 0.0453(13) 0.0072(10) 0.0235(11) 0.0008(10)
    C2 0.0356(12) 0.0535(14) 0.0302(10) -0.0047(10) 0.0073(9) -0.0002(9)
    C3 0.0400(12) 0.0615(15) 0.0258(10) 0.0005(11) 0.0106(9) -0.0013(10)
    C4 0.0325(11) 0.0448(12) 0.0296(10) -0.0001(9) 0.0115(8) 0.0009(9)
    C5 0.0409(12) 0.0393(12) 0.0421(12) 0.0079(9) 0.0157(10) 0.0067(9)
    C6 0.0375(12) 0.0484(13) 0.0311(11) -0.0036(10) 0.0110(9) -0.0048(9)
    C7 0.0290(10) 0.0398(11) 0.0335(11) 0.0008(8) 0.0089(8) 0.0007(9)
    C8 0.0504(15) 0.0444(13) 0.0623(16) -0.0009(11) 0.0170(12) 0.0173(12)
    C9 0.108(3) 0.0627(18) 0.0627(18) -0.0042(17) 0.0516(18) 0.0122(14)
    C10 0.0243(10) 0.0389(11) 0.0356(11) -0.0033(8) 0.0096(8) -0.0005(9)
    C11 0.0407(13) 0.0548(14) 0.0372(11) 0.0036(11) 0.0204(9) 0.0068(10)
    C12 0.0351(12) 0.0443(12) 0.0336(11) -0.0001(9) 0.0080(9) -0.0026(9)
    C13 0.0409(13) 0.0528(14) 0.0387(12) -0.0097(11) 0.0129(10) -0.0014(10)
_geom_special_details
;
 All esds (except the esd in the dihedral angle between two l.s. planes)
 are estimated using the full covariance matrix.  The cell esds are taken
 into account individually in the estimation of esds in distances, angles
 and torsion angles; correlations between esds in cell parameters are only
 used when they are defined by crystal symmetry.  An approximate (isotropic)
 treatment of cell esds is used for estimating esds involving l.s. planes.
;
loop_
    _geom_bond_atom_site_label_1
    _geom_bond_atom_site_label_2
    _geom_bond_site_symmetry_2
    _geom_bond_distance
    _geom_bond_publ_flag
    S1 C10 . 1.719(2) ?
    S1 C1 . 1.724(3) ?
    S2 C10 . 1.744(2) ?
    S2 C8 . 1.793(3) ?
    O1 C11 . 1.360(3) ?
    O1 C9 . 1.448(4) ?
    O2 C12 . 1.230(3) ?
    C1 C5 . 1.340(4) ?
    C1 H1 . 0.9300 ?
    C2 C13 . 1.379(3) ?
    C2 C4 . 1.394(3) ?
    C2 H2 . 0.9300 ?
    C3 C6 . 1.365(3) ?
    C3 C11 . 1.397(4) ?
    C3 H3 . 0.9300 ?
    C4 C6 . 1.400(3) ?
    C4 C12 . 1.494(3) ?
    C5 C7 . 1.430(3) ?
    C5 H5 . 0.9300 ?
    C6 H6 . 0.9300 ?
    C7 C10 . 1.391(3) ?
    C7 C12 . 1.458(3) ?
    C8 H8A . 0.9600 ?
    C8 H8B . 0.9600 ?
    C8 H8C . 0.9600 ?
    C9 H9A . 0.9600 ?
    C9 H9B . 0.9600 ?
    C9 H9C . 0.9600 ?
    C11 C13 . 1.387(3) ?
    C13 H13 . 0.9300 ?
loop_
    _geom_angle_atom_site_label_1
    _geom_angle_atom_site_label_2
    _geom_angle_atom_site_label_3
    _geom_angle_site_symmetry_1
    _geom_angle_site_symmetry_3
    _geom_angle
    _geom_angle_publ_flag
    C10 S1 C1 . . 92.19(11) ?
    C10 S2 C8 . . 100.76(12) ?
    C11 O1 C9 . . 117.8(2) ?
    C5 C1 S1 . . 111.72(18) ?
    C5 C1 H1 . . 124.1 ?
    S1 C1 H1 . . 124.1 ?
    C13 C2 C4 . . 121.9(2) ?
    C13 C2 H2 . . 119.0 ?
    C4 C2 H2 . . 119.0 ?
    C6 C3 C11 . . 120.7(2) ?
    C6 C3 H3 . . 119.6 ?
    C11 C3 H3 . . 119.6 ?
    C2 C4 C6 . . 117.6(2) ?
    C2 C4 C12 . . 124.3(2) ?
    C6 C4 C12 . . 118.1(2) ?
    C1 C5 C7 . . 113.6(2) ?
    C1 C5 H5 . . 123.2 ?
    C7 C5 H5 . . 123.2 ?
    C3 C6 C4 . . 121.0(2) ?
    C3 C6 H6 . . 119.5 ?
    C4 C6 H6 . . 119.5 ?
    C10 C7 C5 . . 111.7(2) ?
    C10 C7 C12 . . 120.6(2) ?
    C5 C7 C12 . . 127.7(2) ?
    S2 C8 H8A . . 109.5 ?
    S2 C8 H8B . . 109.5 ?
    H8A C8 H8B . . 109.5 ?
    S2 C8 H8C . . 109.5 ?
    H8A C8 H8C . . 109.5 ?
    H8B C8 H8C . . 109.5 ?
    O1 C9 H9A . . 109.5 ?
    O1 C9 H9B . . 109.5 ?
    H9A C9 H9B . . 109.5 ?
    O1 C9 H9C . . 109.5 ?
    H9A C9 H9C . . 109.5 ?
    H9B C9 H9C . . 109.5 ?
    C7 C10 S1 . . 110.79(16) ?
    C7 C10 S2 . . 127.08(17) ?
    S1 C10 S2 . . 122.13(14) ?
    O1 C11 C13 . . 125.0(2) ?
    O1 C11 C3 . . 115.7(2) ?
    C13 C11 C3 . . 119.3(2) ?
    O2 C12 C7 . . 119.5(2) ?
    O2 C12 C4 . . 119.2(2) ?
    C7 C12 C4 . . 121.33(19) ?
    C2 C13 C11 . . 119.5(2) ?
    C2 C13 H13 . . 120.3 ?
    C11 C13 H13 . . 120.3 ?
loop_
    _geom_torsion_atom_site_label_1
    _geom_torsion_atom_site_label_2
    _geom_torsion_atom_site_label_3
    _geom_torsion_atom_site_label_4
    _geom_torsion_site_symmetry_1
    _geom_torsion_site_symmetry_2
    _geom_torsion_site_symmetry_3
    _geom_torsion_site_symmetry_4
    _geom_torsion
    _geom_torsion_publ_flag
    C10 S1 C1 C5 . . . . 0.0(2) ?
    C13 C2 C4 C6 . . . . -0.5(4) ?
    C13 C2 C4 C12 . . . . -177.3(2) ?
    S1 C1 C5 C7 . . . . 0.8(3) ?
    C11 C3 C6 C4 . . . . -1.4(4) ?
    C2 C4 C6 C3 . . . . 1.7(3) ?
    C12 C4 C6 C3 . . . . 178.7(2) ?
    C1 C5 C7 C10 . . . . -1.4(3) ?
    C1 C5 C7 C12 . . . . 179.4(2) ?
    C5 C7 C10 S1 . . . . 1.3(2) ?
    C12 C7 C10 S1 . . . . -179.42(16) ?
    C5 C7 C10 S2 . . . . -179.26(16) ?
    C12 C7 C10 S2 . . . . 0.0(3) ?
    C1 S1 C10 C7 . . . . -0.78(18) ?
    C1 S1 C10 S2 . . . . 179.77(14) ?
    C8 S2 C10 C7 . . . . -173.3(2) ?
    C8 S2 C10 S1 . . . . 6.09(16) ?
    C9 O1 C11 C13 . . . . 2.7(4) ?
    C9 O1 C11 C3 . . . . -176.9(2) ?
    C6 C3 C11 O1 . . . . 179.4(2) ?
    C6 C3 C11 C13 . . . . -0.2(4) ?
    C10 C7 C12 O2 . . . . -11.1(3) ?
    C5 C7 C12 O2 . . . . 168.1(2) ?
    C10 C7 C12 C4 . . . . 168.49(19) ?
    C5 C7 C12 C4 . . . . -12.4(4) ?
    C2 C4 C12 O2 . . . . 141.9(3) ?
    C6 C4 C12 O2 . . . . -34.8(3) ?
    C2 C4 C12 C7 . . . . -37.6(3) ?
    C6 C4 C12 C7 . . . . 145.6(2) ?
    C4 C2 C13 C11 . . . . -1.1(4) ?
    O1 C11 C13 C2 . . . . -178.2(2) ?
    C3 C11 C13 C2 . . . . 1.4(4) ?
loop_
    _geom_hbond_atom_site_label_D
    _geom_hbond_atom_site_label_H
    _geom_hbond_atom_site_label_A
    _geom_hbond_site_symmetry_A
    _geom_hbond_distance_DH
    _geom_hbond_distance_HA
    _geom_hbond_distance_DA
    _geom_hbond_angle_DHA
    C6 H6 O2 2_766 0.93 2.48 3.374(4) 161
    C9 H9A O2 1_545 0.96 2.45 3.400(4) 172
_shelx_space_group_comment
;
The symmetry employed for this shelxl refinement is uniquely defined
by the following loop, which should always be used as a source of
symmetry information in preference to the above space-group names.
They are only intended as comments.
;
_shelx_hkl_file
;
   0   0  -3101312.0 1296.62   1 0.53446-0.60993-0.81854 0.79242-0.21055 0.00629
   0   0  -5628413.8 3944.19   1 0.51180-0.63834-0.81087 0.76764-0.28379-0.05693
   0   0  -6219686.3 2999.53   1 0.49946-0.65131-0.80537 0.75349-0.31922-0.08964
   0   0  -7107074.6 1631.26   1 0.48629-0.66344-0.79865 0.73813-0.35450-0.12250
   0   0  -8  647.74  252.36   1 0.47225-0.67471-0.79067 0.72150-0.38962-0.15553
   0   0  -9 4893.76  892.99   1 0.45733-0.68509-0.78139 0.70358-0.42457-0.18872
   0   0 -1051854.42 1545.28   1 0.44148-0.69455-0.77076 0.68430-0.45936-0.22208
   0   0 -11 6390.27 1126.44   1 0.42466-0.70304-0.75872 0.66361-0.49396-0.25562
   0   0 -12  656.46  532.64   1 0.40682-0.71051-0.74518 0.64143-0.52837-0.28935
   0   1 -1220143.18 1186.75   1 0.37643-0.67041-0.72038 0.70351-0.58253-0.23580
   0   1 -1155355.19 2022.44   1 0.39219-0.66030-0.73356 0.72535-0.55503-0.19455
   0   1 -1016642.81  872.86   1 0.40636-0.64916-0.74482 0.74526-0.52924-0.15220
   0   1  -9  -87.95  359.27   1 0.41903-0.63653-0.75453 0.76361-0.50506-0.10824
   0   1  -860433.76 2059.18   1 0.43003-0.62222-0.76264 0.78038-0.48314-0.06200
   0   1  -7133105.5 1943.45   1 0.43903-0.60591-0.76905 0.79543-0.46454-0.01247
   0   1  -6151442.4 2155.63   1 0.44542-0.58699-0.77347 0.80849-0.45092 0.04205
   0   1  -5174658.0 2280.51   1 0.44804-0.56430-0.77525 0.81892-0.44523 0.10451
   0   1  -428288.58  856.19   1 0.44441-0.53536-0.77278 0.82510-0.45309 0.18051
   0   1  -2433657.6 4016.19   1 0.38097-0.42131-0.72435 0.79395-0.57460 0.43831
   0  -1  -2498500.7 4591.56   1 0.60070-0.66124-0.77319 0.66912 0.20326-0.33915
   0  -1  -3170006.8 1944.73   1 0.58805-0.67377-0.80738 0.69447 0.04819-0.25245
   0  -1  -454798.83 1448.30   1 0.57192-0.68280-0.81857 0.69696-0.05320-0.21914
   0  -1  -5401669.1 4288.96   1 0.55557-0.69160-0.82125 0.69092-0.12995-0.21047
   0  -1  -6 9004.32  492.27   1 0.53925-0.70044-0.81959 0.68056-0.19356-0.21495
   0  -1  -752463.40 1183.16   1 0.52280-0.70916-0.81516 0.66742-0.24936-0.22723
   0  -1  -859966.19 1992.50   1 0.50546-0.71819-0.80815 0.65208-0.30230-0.24285
   0  -1  -9137353.5 2758.71   1 0.48815-0.72618-0.79965 0.63493-0.34966-0.26363
   0  -1 -10  -43.40  363.37   1 0.47021-0.73356-0.78945 0.61609-0.39453-0.28691
   0  -1 -11 1448.85  445.63   1 0.45154-0.74019-0.77760 0.59559-0.43754-0.31205
   0  -1 -12  378.48  433.26   1 0.43202-0.74598-0.76408 0.57343-0.47909-0.33864
   0   2 -1240409.36 1794.89   1 0.34105-0.62482-0.68955 0.75986-0.63890-0.17943
   0   2 -11 3614.10  644.26   1 0.35375-0.61216-0.70085 0.77984-0.61940-0.13074
   0   2 -1012780.10  875.30   1 0.36448-0.59755-0.71020 0.79786-0.60229-0.07965
   0   2  -9   69.15  567.98   1 0.37293-0.58065-0.71742 0.81375-0.58840-0.02535
   0   2  -8471338.3 4367.34   1 0.37858-0.56095-0.72218 0.82717-0.57890 0.03334
   0   2  -7121363.8 1960.64   1 0.38090-0.53751-0.72429 0.83757-0.57471 0.09770
   0   2  -6 9918.85  615.18   1 0.37729-0.50896-0.72110 0.84344-0.58107 0.17190
   0   2  -532956.50 1025.03   1 0.36604-0.47236-0.71154 0.84255-0.59975 0.25878
   0   2  -4138001.6 1804.26   1 0.34123-0.42220-0.68971 0.82939-0.63863 0.36585
   0   2  -3463746.6 4488.15   1 0.29099-0.34661-0.64264 0.79099-0.70874 0.50416
   0   2  -2136602.7 1547.81   1 0.18751-0.21785-0.53822 0.69504-0.82167 0.68516
   0  -2   2134925.4 1352.92   1 0.48730-0.45658-0.59768 0.44105-0.63663 0.77265
   0   2  -1 4225.33  202.65   1-0.01742 0.01276-0.29737 0.46282-0.95460 0.88635
   0  -2   0121794.6 1322.61   1 0.31380-0.33433-0.12513-0.04850 0.94120-0.94120
   0   2   0127736.1 1370.27   1-0.31514 0.33591 0.12587 0.04818-0.94065 0.94065
   0  -2  -1142279.7 1516.55   1 0.52088-0.56669-0.49846 0.31640 0.69297-0.76075
   0  -2  -2621677.5 2365.11   1 0.59019-0.66096-0.68252 0.49172 0.43107-0.56686
   0  -2  -3 6587.53  344.44   1 0.60148-0.69737-0.76180 0.56229 0.24055-0.44440
   0  -2  -425333.13  817.37   1 0.59429-0.71536-0.79756 0.58941 0.10349-0.37528
   0  -2  -595231.21 1532.56   1 0.58094-0.72722-0.81394 0.59683-0.00140-0.33902
   0  -2  -6125743.4 1639.06   1 0.56529-0.73673-0.82035 0.59453-0.08640-0.32211
   0  -2  -7141263.8 3977.61   1 0.54847-0.74507-0.82094 0.58641-0.15882-0.31777
   0  -2  -888094.81 2834.17   1 0.53088-0.75264-0.81762 0.57439-0.22281-0.32187
   0  -2  -915421.20 1650.91   1 0.51202-0.76033-0.81096 0.55935-0.28313-0.33017
   0  -2 -10 -225.38  359.79   1 0.49296-0.76658-0.80215 0.54190-0.33693-0.34451
   0  -2 -1130407.15 1395.59   1 0.47314-0.77206-0.79119 0.52229-0.38747-0.36211
   0  -2 -1227591.39 1789.20   1 0.45245-0.77668-0.77820 0.50065-0.43551-0.38222
   0   3 -12  172.64  386.08   1 0.30069-0.57424-0.65200 0.80949-0.69604-0.12229
   0   3 -11 1330.20  502.97   1 0.30999-0.55819-0.66086 0.82702-0.68349-0.06664
   0   3 -1014463.81 1007.52   1 0.31663-0.53949-0.66711 0.84195-0.67430-0.00764
   0   3  -959511.16 1738.96   1 0.32006-0.51756-0.67031 0.85382-0.66950 0.05574
   0   3  -844535.64 2141.09   1 0.31937-0.49153-0.66967 0.86185-0.67046 0.12490
   0   3  -7237454.5 2888.64   1 0.31316-0.45997-0.66385 0.86470-0.67912 0.20176
   0   3  -6107758.3 1626.38   1 0.29911-0.42057-0.65049 0.86001-0.69812 0.28895
   0   3  -5260680.9 3198.17   1 0.27331-0.36942-0.62527 0.84345-0.73098 0.39000
   0   3  -412193.97  626.01   1 0.22900-0.29975-0.58006 0.80692-0.78171 0.50893
   0  -3   420007.20  547.82   1-0.00636 0.07765-0.87406 0.64786-0.48575 0.75778
   0   3  -3682845.6 3427.46   1 0.15350-0.19903-0.50072 0.73595-0.85188 0.64711
   0   3  -2 7444.93  345.54   1 0.03229-0.05243-0.35814 0.60223-0.93310 0.79659
   0  -3   2 6343.30  302.13   1 0.60649-0.58636-0.46953 0.22588-0.64163 0.77791
   0   3  -1200068.3 2156.11   1-0.14601 0.15179-0.12622 0.37878-0.98119 0.91295
   0  -3   0273975.9 2831.15   1 0.34343-0.37422-0.17265-0.08780 0.92317-0.92317
   0   3   0285931.7 2876.94   1-0.34485 0.37600 0.17354 0.08753-0.92247 0.92247
   0  -3  -1493863.3 4788.43   1 0.49319-0.54924-0.44068 0.17180 0.75003-0.81781
   0  -3  -2103123.8 1431.12   1 0.56961-0.65054-0.61598 0.33833 0.54415-0.67994
   0  -3  -319131.17  651.57   1 0.59736-0.70344-0.71511 0.42878 0.36300-0.56684
   0  -3  -440304.41 1161.95   1 0.60109-0.73235-0.76919 0.47423 0.21684-0.48863
   0  -3  -5260223.5 2422.32   1 0.59382-0.75025-0.79853 0.49494 0.09861-0.43835
   0  -3  -6110640.9 1633.43   1 0.58116-0.76284-0.81378 0.50118 0.00000-0.40851
   0  -3  -713674.88 1651.44   1 0.56578-0.77262-0.82025 0.49894-0.08404-0.39256
   0  -3  -8 4111.75  544.98   1 0.54868-0.78068-0.82095 0.49093-0.15802-0.38666
   0  -3  -9 8653.89 1387.96   1 0.53034-0.78750-0.81747 0.47874-0.22464-0.38812
   0  -3 -1039270.27 1621.77   1 0.51035-0.79423-0.81026 0.46311-0.28810-0.39333
   0  -3 -1111844.19 1035.98   1 0.48990-0.79909-0.80057 0.44476-0.34508-0.40451
   0   4 -12 5977.92  868.35   1 0.25565-0.51899-0.60752 0.85220-0.75203-0.06630
   0   4 -1111767.76 1019.25   1 0.26119-0.49918-0.61313 0.86648-0.74554-0.00459
   0   4 -10 6576.93  774.81   1 0.26335-0.47599-0.61531 0.87732-0.74299 0.06104
   0   4  -9 1502.84  421.53   1 0.26134-0.44863-0.61328 0.88397-0.74537 0.13161
   0   4  -810523.40  734.01   1 0.25399-0.41593-0.60584 0.88519-0.75395 0.20839
   0   4  -7177975.3 5008.64   1 0.23954-0.37613-0.59102 0.87905-0.77026 0.29289
   0   4  -642599.85 1145.83   1 0.21534-0.32658-0.56568 0.86238-0.79600 0.38683
   0  -4   5173046.5 1133.55   1-0.06417 0.15020-0.88622 0.58220-0.45878 0.79904
   0   4  -471164.16 1153.19   1 0.11860-0.17930-0.46105 0.77469-0.87940 0.60637
   0  -4   485846.03 1188.72   1 0.29569-0.23426-0.74358 0.43031-0.59970 0.87174
   0   4  -3175137.2 2229.12   1 0.03385-0.06917-0.36006 0.68256-0.93231 0.72754
   0  -4   3171563.0 2008.93   1 0.51072-0.47480-0.57550 0.25365-0.63871 0.84274
   0   4  -246209.84 1273.79   1-0.08419 0.07486-0.21038 0.54129-0.97398 0.83749
   0  -4   241700.56 1262.12   1 0.63139-0.62162-0.43851 0.10792-0.63956 0.77584
   0   4  -1367620.7 3813.58   1-0.22772 0.24360-0.00758 0.34710-0.97369 0.90563
   0  -4   0345263.8 3854.45   1 0.37215-0.41321-0.22006-0.12721 0.90170-0.90170
   0  -4  -1147994.0 1894.11   1 0.48604-0.55232-0.42640 0.07070 0.76285-0.83062
   0  -4  -2171423.2 2285.73   1 0.55600-0.64709-0.57976 0.21525 0.59559-0.73138
   0  -4  -316138.61  659.00   1 0.58982-0.70613-0.68106 0.30801 0.43389-0.63757
   0  -4  -4182098.9 1985.89   1 0.60103-0.74247-0.74411 0.36234 0.29163-0.56341
   0  -4  -5 7271.83 1123.96   1 0.59926-0.76588-0.78228 0.39188 0.17002-0.50975
   0  -4  -6409107.2 4288.95   1 0.59012-0.78204-0.80470 0.40530 0.06491-0.47342
   0  -4  -7 2049.26  434.68   1 0.57684-0.79392-0.81643 0.40833-0.02611-0.45049
   0  -4  -8 7510.24  750.07   1 0.56086-0.80310-0.82097 0.40417-0.10689-0.43779
   0  -4  -9  226.83  214.21   1 0.54299-0.81039-0.82025 0.39474-0.17982-0.43294
   0  -4 -1011675.36  867.81   1 0.52364-0.81619-0.81543 0.38121-0.24670-0.43415
   0   5 -12   10.48  420.77   1 0.20643-0.45955-0.55619 0.88804-0.80500-0.01333
   0   5 -11  705.35  355.59   1 0.20805-0.43582-0.55792 0.89845-0.80338 0.05324
   0   5 -10 5169.11  737.25   1 0.20561-0.40804-0.55532 0.90452-0.80581 0.12386
   0   5  -9  346.60  473.16   1 0.19758-0.37496-0.54911 0.90570-0.81205 0.19774
   0   5  -8 2830.24  553.20   1 0.18378-0.33579-0.53418 0.89963-0.82514 0.27909
   0   5  -7 3391.74  394.96   1 0.16185-0.28848-0.51004 0.88436-0.84478 0.36698
   0   5  -6 8554.51  667.96   1 0.12927-0.23052-0.47330 0.85649-0.87135 0.46181
   0   5  -513128.48  663.57   1 0.08276-0.15863-0.41913 0.81118-0.90414 0.56285
   0  -5   517131.40  548.23   1 0.18141-0.10502-0.80556 0.41425-0.56404 0.90408
   0   5  -432577.82  953.96   1 0.01852-0.06901-0.34110 0.74202-0.93984 0.66681
   0  -5   435633.47  705.24   1 0.40350-0.35222-0.66869 0.26853-0.62452 0.89656
   0   5  -3    1.34  263.58   1-0.06727 0.04283-0.23281 0.64205-0.97019 0.76545
   0  -5   3  633.47  151.88   1 0.53947-0.51446-0.54439 0.13545-0.64233 0.84674
   0   5  -259681.87 1768.27   1-0.17285 0.17396-0.08854 0.50656-0.98095 0.84446
   0  -5   255407.60 1854.40   1 0.62968-0.63028-0.44071 0.02316-0.63974 0.77602
   0  -5   131113.04 1032.45   1 0.28766-0.31388-0.08423-0.34115 0.95401-0.88605
   0   5  -133580.87 1076.77   1-0.28915 0.31541 0.08517 0.34137-0.95348 0.88542
   0  -5   129787.41  947.49   1 0.68628-0.71250-0.36237-0.06376-0.63062 0.69876
   0  -5   018301.34  685.57   1 0.39946-0.45063-0.26715-0.16695 0.87695-0.87695
   0  -5  -1 5428.27  714.05   1 0.48965-0.56617-0.43358-0.00893 0.75646-0.82423
   0  -5  -220131.53  632.48   1 0.55035-0.65161-0.56568 0.11432 0.61409-0.74988
   0  -5  -317346.00 2085.69   1 0.58440-0.71088-0.66138 0.20148 0.47014-0.67383
   0  -5  -4 4169.25 1066.72   1 0.59916-0.75078-0.72656 0.25798 0.33629-0.60808
   0  -5  -5 2730.79  355.95   1 0.60109-0.77788-0.76924 0.29202 0.21669-0.55642
   0  -5  -650996.81 1315.90   1 0.59495-0.79693-0.79610 0.31026 0.11061-0.51830
   0  -5  -729911.07 1044.49   1 0.58351-0.81083-0.81196 0.31707 0.01534-0.49194
   0  -5  -820578.37 3529.82   1 0.56874-0.82122-0.81956 0.31597-0.06955-0.47513
   0  -5  -9 3427.71  574.61   1 0.55149-0.82913-0.82115 0.30885-0.14679-0.46597
   0  -5 -10 7558.92  771.74   1 0.53233-0.83513-0.81801 0.29700-0.21789-0.46296
   0  -5 -10 7187.36  750.40   1 0.67972-0.98766-0.37211-0.14860-0.63206-0.04930
   0   6 -1112793.86 1047.12   1 0.15076-0.36870-0.49764 0.92378-0.85417 0.10334
   0   6 -10  234.57  205.78   1 0.14386-0.33641-0.48987 0.92487-0.85984 0.17726
   0   6  -9  995.22  410.80   1 0.13138-0.29856-0.47571 0.91957-0.86973 0.25541
   0   6  -8  658.46  240.92   1 0.11205-0.25385-0.45348 0.90621-0.88419 0.33813
   0   6  -7  446.89  243.68   1 0.08424-0.20066-0.42088 0.88248-0.90319 0.42539
   0   6  -6  428.04  192.11   1 0.04594-0.13698-0.37486 0.84532-0.92594 0.51639
   0   6  -5  805.45  294.87   1-0.00502-0.06063-0.31158 0.79091-0.95020 0.60891
   0  -6   5 1269.91  400.61   1 0.28648-0.21984-0.74921 0.27074-0.59716 0.93721
   0   6  -4 8283.98  629.45   1-0.07118 0.03163-0.22765 0.71524-0.97113 0.69815
   0  -6   4 9455.30 1482.35   1 0.44353-0.40240-0.63631 0.14926-0.63117 0.90321
   0   6  -3 4238.59  615.53   1-0.15160 0.13760-0.11844 0.61480-0.98131 0.77658
   0  -6   3 4373.19 1037.94   1 0.54462-0.52997-0.53905 0.04315-0.64250 0.84691
   0   6  -221824.35  835.96   1-0.24281 0.25379 0.01478 0.49019-0.96996 0.83384
   0  -6   219965.48  784.81   1 0.61650-0.62746-0.45730-0.04718-0.64093 0.77721
   0  -6   114502.38  566.93   1 0.33743-0.37391-0.16292-0.34928 0.92714-0.85917
   0   6  -115174.43  631.57   1-0.33898 0.37563 0.16402 0.34954-0.92638 0.85832
   0  -6   114217.09  585.68   1 0.66446-0.70103-0.39406-0.11902-0.63498 0.70312
   0  -6   017117.73  676.25   1 0.42631-0.48772-0.31433-0.20660 0.84820-0.84820
   0  -6   017172.70  757.38   1 0.69604-0.75823-0.34752-0.17416-0.62829 0.62829
   0  -6  -115504.63  696.50   1 0.49903-0.58578-0.45252-0.07682 0.73904-0.80681
   0  -6  -2  948.44  257.11   1 0.55067-0.66209-0.56645 0.02824 0.61309-0.74888
   0  -6  -324283.29 2879.76   1 0.58217-0.71881-0.65389 0.10714 0.48321-0.68689
   0  -6  -4  -85.97  191.43   1 0.59772-0.75952-0.71720 0.16181 0.35824-0.63003
   0  -6  -518537.12  757.28   1 0.60149-0.78847-0.76104 0.19701 0.24292-0.58265
   0  -6  -6 5293.31 1106.76   1 0.59720-0.80936-0.79014 0.21749 0.13787-0.54555
   0  -6  -7 4677.13  632.43   1 0.58717-0.82474-0.80839 0.22672 0.04146-0.51806
   0  -6  -8 2744.96  536.25   1 0.57335-0.83608-0.81803 0.22765-0.04555-0.49913
   0  -6  -9  635.45  306.69   1 0.55662-0.84450-0.82123 0.22214-0.12547-0.48729
   0  -6  -9  773.18  327.31   1 0.68070-0.97339-0.37068-0.22838-0.63185 0.01862
   0   7 -10  858.99  331.84   1 0.08048-0.26283-0.41643 0.93870-0.90559 0.22302
   0   7  -9 -342.28  422.64   1 0.06373-0.22071-0.39641 0.92755-0.91585 0.30154
   0   7  -8    2.73  401.56   1 0.04002-0.17162-0.36763 0.90764-0.92910 0.38304
   0   7  -7  777.55  369.05   1 0.00806-0.11428-0.32806 0.87693-0.94462 0.46681
   0   7  -6 1292.63  338.11   1-0.03410-0.04610-0.27601 0.83317-0.96054 0.55107
   0   7  -5  545.99  384.56   1-0.08643 0.03177-0.20739 0.77333-0.97443 0.63320
   0  -7   5  515.58  214.70   1 0.33099-0.27450-0.72091 0.15554-0.60887 0.94892
   0   7  -4 1629.91  365.76   1-0.14992 0.12081-0.12078 0.69548-0.98129 0.70831
   0  -7   4 1899.74  476.51   1 0.45372-0.42273-0.62763 0.05369-0.63261 0.90466
   0   7  -311076.81  686.97   1-0.22245 0.21816-0.01534 0.59876-0.97482 0.77064
   0  -7   310916.61  671.32   1 0.53543-0.53114-0.54856-0.03427-0.64217 0.84658
   0  -7   245938.68 1701.40   1 0.30029-0.32194-0.10387-0.48643 0.94817-0.81224
   0   7  -247078.09 1675.37   1-0.30193 0.32330 0.10507 0.48693-0.94751 0.81139
   0  -7   242461.11 1679.71   1 0.59665-0.61798-0.48128-0.11015-0.64216 0.77843
   0  -7   1106167.0 3435.67   1 0.38002-0.42677-0.23329-0.36572 0.89507-0.82710
   0  -7   1109394.6 3534.92   1 0.63928-0.68622-0.42825-0.17177-0.63867 0.70681
   0  -7   0 5458.26 1111.87   1 0.45213-0.52377-0.36139-0.24636 0.81545-0.81545
   0  -7   0 5872.07 1242.54   1 0.66851-0.74106-0.38833-0.22030-0.63426 0.63426
   0  -7  -1 3394.49  538.93   1 0.51153-0.60851-0.47846-0.13770 0.71372-0.78149
   0  -7  -1 3185.37  463.49   1 0.68786-0.78602-0.36000-0.25722-0.63026 0.56213
   0  -7  -221459.60 2559.08   1 0.55498-0.67657-0.57719-0.04786 0.59902-0.73481
   0  -7  -3 1401.00  372.14   1 0.58275-0.72956-0.65583 0.02223 0.47986-0.68355
   0  -7  -4 9874.35  974.86   1 0.59737-0.76935-0.71517 0.07297 0.36285-0.63464
   0  -7  -5  635.58  416.83   1 0.60153-0.79869-0.75792 0.10708 0.25239-0.59213
   0  -7  -6  113.90  260.45   1 0.59803-0.82037-0.78737 0.12790 0.14965-0.55734
   0  -7  -6  -60.03  293.31   1 0.69732-0.92355-0.34552-0.31469-0.62796 0.21914
   0  -7  -7 -132.37  255.69   1 0.58874-0.83655-0.80654 0.13807 0.05359-0.53020
   0  -7  -7   24.43  325.17   1 0.68716-0.93900-0.36104-0.30776-0.63042 0.15347
   0  -7  -8  751.36  316.01   1 0.57542-0.84839-0.81713 0.13996-0.03416-0.51052
   0  -7  -8  853.88  286.75   1 0.67356-0.95100-0.38109-0.29631-0.63330 0.08821
   0   8  -9    5.54  305.90   1-0.00410-0.14266-0.31275 0.93117-0.94982 0.33550
   0   8  -8 1331.39  423.34   1-0.03157-0.08929-0.27927 0.90600-0.95969 0.41373
   0   8  -7  201.29  350.22   1-0.06598-0.02933-0.23450 0.87001-0.96987 0.49215
   0   8  -6 1313.42  424.19   1-0.10875 0.03898-0.17738 0.82165-0.97811 0.56864
   0   8  -5   98.27  296.68   1-0.16017 0.11595-0.10644 0.75948-0.98133 0.64010
   0  -8   5  180.48  142.30   1 0.34547-0.29912-0.71111 0.05885-0.61234 0.95239
   0   8  -4 3439.04  476.33   1-0.21891 0.19934-0.02053 0.68238-0.97552 0.70328
   0  -8   4 3531.87  837.87   1 0.44779-0.42696-0.63270-0.02813-0.63178 0.90383
   0  -8   3  -83.03  246.44   1 0.28269-0.28950-0.07655-0.59186 0.95615-0.75225
   0   8  -3   77.23  259.96   1-0.28446 0.29055 0.07793 0.59251-0.95551 0.75133
   0  -8   3  169.83  132.50   1 0.52204-0.52672-0.56437-0.10504-0.63949 0.84352
   0  -8   2 2430.11  458.91   1 0.35115-0.38306-0.18526-0.49186 0.91780-0.78187
   0   8  -2 2379.57  466.85   1-0.35284 0.38459 0.18660 0.49243-0.91688 0.78076
   0  -8   2 2266.34  544.39   1 0.57203-0.60373-0.50947-0.16891-0.64281 0.77908
   0  -8   1 7489.96 1931.62   1 0.41732-0.47385-0.29835-0.38781 0.85838-0.79060
   0  -8   1 8659.89 1081.38   1 0.61117-0.66848-0.46385-0.22313-0.64133 0.70946
   0  -8   0 3587.30  500.35   1 0.47683-0.55870-0.40831-0.28626 0.77839-0.77839
   0  -8   0 4075.67  593.99   1 0.63881-0.72172-0.42888-0.26669-0.63873 0.63873
   0  -8  -1 4383.62 1056.98   1 0.52567-0.63220-0.50847-0.19488 0.68199-0.74988
   0  -8  -1 5605.00 1447.72   1 0.65764-0.76617-0.40355-0.30062-0.63611 0.56797
   0  -8  -210977.51 1466.17   1 0.56180-0.69355-0.59474-0.11715 0.57502-0.71081
   0  -8  -211680.06 1230.76   1 0.66957-0.80371-0.38682-0.32595-0.63406 0.49779
   0  -8  -3 1200.82  243.90   1 0.58540-0.74237-0.66484-0.05561 0.46398-0.66767
   0  -8  -3 1227.68  563.25   1 0.67591-0.83566-0.37769-0.34367-0.63284 0.42843
   0  -8  -411219.56  810.56   1 0.59805-0.78021-0.71921-0.00981 0.35364-0.62543
   0  -8  -411387.64  935.80   1 0.67755-0.86292-0.37529-0.35467-0.63251 0.35996
   0  -8  -5   98.19  243.90   1 0.60152-0.80886-0.75943 0.02177 0.24785-0.58759
   0  -8  -5   73.37  319.52   1 0.67511-0.88608-0.37885-0.35971-0.63300 0.29231
   0  -8  -6  514.73  303.33   1 0.59791-0.83043-0.78779 0.04151 0.14788-0.55556
   0  -8  -6  753.85  307.96   1 0.66895-0.90553-0.38770-0.35946-0.63418 0.22535
   0   9  -813863.97 1146.13   1-0.10054-0.00987-0.18846 0.90231-0.97691 0.43095
   0   9  -7 7341.75  762.44   1-0.13597 0.05110-0.14013 0.86275-0.98075 0.50303
   0   9  -6 5803.28  774.83   1-0.17833 0.11901-0.08076 0.81215-0.98064 0.57117
   0   9  -5 1780.21  350.33   1-0.22663 0.19178-0.00919 0.74947-0.97393 0.63363
   0  -9   4 9105.02 1256.59   1 0.27912-0.27110-0.07106-0.67545 0.95762-0.68575
   0   9  -410704.24  824.98   1-0.28103 0.27185 0.07265 0.67622-0.95694 0.68470
   0  -9   410363.23 2092.75   1 0.43162-0.42093-0.64623-0.10150-0.62935 0.90139
   0  -9   312292.04 1813.40   1 0.33724-0.35432-0.16261-0.59261 0.92726-0.72336
   0   9  -314329.50  974.12   1-0.33903 0.35551 0.16410 0.59336-0.92634 0.72216
   0  -9   314078.98 1656.47   1 0.49808-0.51291-0.58760-0.16870-0.63766 0.84170
   0  -9   2 2386.74  575.05   1 0.39575-0.43716-0.26076-0.50383 0.88055-0.74501
   0  -9   2 2695.60  618.10   1 0.54350-0.58556-0.54021-0.22511-0.64246 0.77874
   0  -9   1  697.20  183.12   1 0.45123-0.51798-0.35971-0.41328 0.81669-0.74892
   0  -9   1  849.32  329.71   1 0.58025-0.64792-0.50024-0.27368-0.64269 0.71083
   0  -9   0  274.93  199.02   1 0.50029-0.59239-0.45509-0.32630 0.73660-0.73660
   0  -9   0  232.34  181.09   1 0.60680-0.70008-0.46915-0.31336-0.64161 0.64161
   0  -9  -1 9191.21 2173.44   1 0.54035-0.65704-0.54175-0.24845 0.64383-0.71173
   0  -9  -110698.78 2442.77   1 0.62531-0.74420-0.44626-0.34485-0.64017 0.57203
   0  -9  -2  473.28  179.87   1 0.56998-0.71190-0.61703-0.18172 0.54257-0.67836
   0  -9  -2  949.90  349.24   1 0.63733-0.78183-0.43081-0.36890-0.63890 0.50263
   0  -9  -3 1520.96  485.98   1 0.64397-0.81408-0.42207-0.38624-0.63808 0.43367
   0  -9  -4  355.31  215.12   1 0.64600-0.84173-0.41935-0.39756-0.63781 0.36527
   0  -9  -5 2226.03  485.41   1 0.64397-0.86531-0.42206-0.40345-0.63808 0.29740
   0  10  -6 4915.75  728.91   1-0.24230 0.19218 0.01403 0.80468-0.97009 0.56174
   0 -10   5  255.64  178.38   1 0.28572-0.26286-0.08123-0.74339 0.95486-0.61502
   0  10  -5  417.67  589.75   1-0.28777 0.26331 0.08305 0.74426-0.95408 0.61379
   0 -10   4 3589.92 1043.25   1 0.33496-0.33720-0.15893-0.67440 0.92872-0.65686
   0  10  -4 4122.53  642.74   1-0.33688 0.33808 0.16062 0.67528-0.92774 0.65550
   0 -10   3 2946.38  705.31   1 0.38586-0.41320-0.24319-0.59885 0.88992-0.68602
   0 -10   3 3511.44  771.95   1 0.46918-0.49415-0.61411-0.22909-0.63461 0.83864
   0 -10   2  -91.26  251.06   1 0.51549-0.56597-0.57084-0.28093-0.63905 0.77508
   0 -10   1 5795.72 1365.27   1 0.54651-0.62454-0.53706-0.32380-0.64255 0.71069
   0 -10   012541.15 2437.92   1 0.57233-0.67598-0.50914-0.36033-0.64281 0.64280
   0 -10  -110099.24 2126.31   1 0.59066-0.71992-0.48829-0.38977-0.64240 0.57427
   0 -10  -2 4233.66  925.22   1 0.60280-0.75767-0.47397-0.41269-0.64185 0.50558
   1 -10  -3 2028.24  551.70   1 0.66605-0.74925-0.39181-0.50345-0.63470 0.43029
   1 -10  -215782.34 2629.01   1 0.65963-0.71722-0.40080-0.48586-0.63579 0.49952
   1 -10  -110607.57 1680.98   1 0.52724-0.55683-0.51194-0.36511 0.67817-0.74607
   1 -10  -112605.67 2543.48   1 0.64821-0.68019-0.41639-0.46167-0.63751 0.56938
   1 -10   0 9370.46 1977.64   1 0.49134-0.49632-0.43695-0.43127 0.75343-0.75343
   1 -10   010036.28 1724.60   1 0.63072-0.63708-0.43937-0.43009-0.63963 0.63963
   1 -10   1 1695.52  447.90   1 0.45013-0.42977-0.35767-0.50214 0.81820-0.75042
   1 -10   1 1612.54  436.06   1 0.60561-0.58636-0.47059-0.39027-0.64169 0.70982
   1 -10   2 1339.21  407.79   1 0.40530-0.35960-0.27728-0.57413 0.87111-0.73556
   1 -10   3 5076.69  688.06   1 0.35887-0.28901-0.19796-0.64408 0.91215-0.70825
   1 -10   4 3876.47  675.38   1 0.31280-0.21784-0.12355-0.70979 0.94174-0.66988
  -1  10  -4 4748.82  643.84   1-0.31469 0.21845 0.12515 0.71074-0.94090 0.66866
   1 -10   5 9265.83 1621.59   1 0.26905-0.14899-0.05566-0.76896 0.96151-0.62168
  -1  10  -510749.04  967.45   1-0.27110 0.14920 0.05745 0.76985-0.96083 0.62053
   1  -9  -5  149.89  257.73   1 0.59845-0.71876-0.72169-0.10277 0.34787-0.68761
   1  -9  -4 4895.30 1387.19   1 0.58830-0.68339-0.67530-0.14055 0.44481-0.71639
   1  -9  -321855.73 2759.99   1 0.57039-0.64026-0.61818-0.18912 0.54082-0.74451
   1  -9  -241629.06 1538.32   1 0.54396-0.58861-0.55026-0.24848 0.63348-0.76927
   1  -9  -239553.35 1574.70   1 0.69641-0.74363-0.34694-0.45278-0.62819 0.49192
   1  -9  -110363.29 2250.12   1 0.50882-0.52892-0.47275-0.31705 0.71944-0.78721
   1  -9  -110231.84  777.63   1 0.68573-0.70734-0.36319-0.42792-0.63075 0.56261
   1  -9   0  921.26  316.46   1 0.46605-0.46081-0.38759-0.39381 0.79533-0.79533
   1  -9   0  756.21  235.43   1 0.66884-0.66484-0.38785-0.39467-0.63419 0.63419
   1  -9   119142.26  993.20   1 0.41729-0.38670-0.29829-0.47470 0.85841-0.79064
   1  -9   117422.68  911.51   1 0.64397-0.61436-0.42206-0.35186-0.63808 0.70622
   1  -9   234688.30 4221.74   1 0.36511-0.31008-0.20830-0.55564 0.90736-0.77142
   1  -9   233682.70 2041.26   1 0.60849-0.55327-0.46711-0.29822-0.64151 0.77778
   1  -9   346919.17 4538.92   1 0.31177-0.23164-0.12191-0.63332 0.94230-0.73840
  -1   9  -352309.16 1775.70   1-0.31350 0.23253 0.12327 0.63420-0.94154 0.73737
   1  -9   348711.60 1628.27   1 0.55854-0.47770-0.52426-0.23247-0.64278 0.84720
   1  -9   411748.63 2125.61   1 0.26019-0.15496-0.04220-0.70431 0.96463-0.69276
  -1   9  -413292.56  979.75   1-0.26207 0.15544 0.04373 0.70514-0.96405 0.69181
  -1   9  -5 1236.28  379.30   1-0.21451 0.08222-0.02697 0.76725-0.97634 0.63605
  -1   9  -6  293.53  256.03   1-0.17249 0.01579-0.08906 0.82044-0.98097 0.57150
  -1   9  -7 4372.43  726.56   1-0.13578-0.04646-0.14040 0.86302-0.98073 0.50302
  -1   9  -8 6453.08  810.27   1-0.10509-0.10270-0.18232 0.89617-0.97760 0.43164
   1  -8  -7 1312.45  395.32   1 0.59946-0.75995-0.78130 0.02638 0.17380-0.64943
   1  -8  -6  815.33  259.16   1 0.60145-0.73677-0.75245 0.00617 0.26843-0.67611
   1  -8  -526854.83 1212.14   1 0.59705-0.70719-0.71339-0.02425 0.36686-0.70660
   1  -8  -418043.45 2418.56   1 0.58474-0.66966-0.66253-0.06646 0.46810-0.73968
   1  -8  -360436.41 2144.59   1 0.56342-0.62312-0.59903-0.12141 0.56895-0.77264
   1  -8  -249021.43 1395.08   1 0.53200-0.56648-0.52258-0.18931 0.66624-0.80202
   1  -8  -1 4175.76  796.68   1 0.49014-0.50001-0.43455-0.26843 0.75559-0.82336
   1  -8   037253.18 1223.68   1 0.43924-0.42377-0.33767-0.35690 0.83248-0.83248
   1  -8   1 2284.83  546.38   1 0.38194-0.34176-0.23655-0.44929 0.89339-0.82543
   1  -8   1 1779.02  374.83   1 0.68040-0.64043-0.37111-0.31586-0.63191 0.70005
   1  -8   2140537.7 3474.73   1 0.32082-0.25553-0.13626-0.54086 0.93728-0.80135
  -1   8  -2152000.7 2373.89   1-0.32241 0.25671 0.13740 0.54163-0.93657 0.80045
   1  -8   2132967.5 3103.44   1 0.64405-0.57846-0.42195-0.25642-0.63807 0.77435
   1  -8   345069.26 1437.63   1 0.26004-0.16965-0.04197-0.62643 0.96468-0.76078
  -1   8  -349307.80 1372.59   1-0.26175 0.17039 0.04324 0.62720-0.96416 0.75998
   1  -8   345942.30 1363.18   1 0.59102-0.49982-0.48786-0.18191-0.64239 0.84680
  -1   8  -4  375.13  254.30   1-0.20536 0.08932-0.04194 0.70375-0.97778 0.70480
   1  -8   4  500.84  198.11   1 0.51884-0.40097-0.56754-0.09329-0.63928 0.91132
  -1   8  -5  358.22  210.59   1-0.15397 0.01238-0.11513 0.76817-0.98134 0.64011
  -1   8  -632107.88 1544.18   1-0.10961-0.05752-0.17621 0.82048-0.97822 0.56875
  -1   8  -724019.73 1323.60   1-0.07261-0.12007-0.22576 0.86126-0.97147 0.49375
  -1   8  -8 7775.77  901.80   1-0.04272-0.17551-0.26488 0.89162-0.96333 0.41737
  -1   8  -9  100.89  306.56   1-0.01939-0.22439-0.29486 0.91283-0.95534 0.34113
   1  -7  -8 8494.50 1676.65   1 0.59240-0.76789-0.80116 0.12443 0.08479-0.62837
   1  -7  -7  225.17  184.33   1 0.59959-0.74990-0.78065 0.11255 0.17627-0.65190
   1  -7  -6 9789.26 1199.05   1 0.60139-0.72653-0.75072 0.09125 0.27336-0.68104
   1  -7  -587059.24 2371.66   1 0.59632-0.69627-0.70943 0.05859 0.37564-0.71537
   1  -7  -454752.19 1462.01   1 0.58236-0.65712-0.65454 0.01238 0.48210-0.75368
   1  -7  -3 3410.63  773.72   1 0.55786-0.60740-0.58450-0.04910 0.58919-0.79287
   1  -7  -2  431.91  170.38   1 0.52098-0.54596-0.49867-0.12590 0.69274-0.82829
   1  -7  -111019.36 1533.27   1 0.47153-0.47117-0.39808-0.21808 0.78688-0.85465
   1  -7   064515.52 2095.38   1 0.41089-0.38518-0.28704-0.32072 0.86531-0.86531
   1  -7   116758.75  895.10   1 0.34292-0.29247-0.17182-0.42719 0.92351-0.85554
  -1   7  -117325.77 1005.07   1-0.34439 0.29397 0.17279 0.42780-0.92278 0.85472
   1  -7   235581.98 1464.02   1 0.27169-0.19613-0.05968-0.53062 0.96053-0.82459
  -1   7  -239339.66 1633.97   1-0.27323 0.19715 0.06069 0.53131-0.96003 0.82391
   1  -7   232874.10 1289.41   1 0.67777-0.60181-0.37498-0.21645-0.63246 0.76874
  -1   7  -3   89.86  305.65   1-0.20517 0.10424-0.04221 0.62568-0.97781 0.77307
   1  -7   3  240.15   90.99   1 0.62018-0.51861-0.45272-0.13011-0.64063 0.84504
  -1   7  -440855.90 1733.26   1-0.14240 0.01592-0.13124 0.70594-0.98106 0.70808
   1  -7   438613.93 1452.85   1 0.53113-0.40395-0.55295-0.02128-0.64198 0.91453
  -1   7  -593888.48 1924.84   1-0.08812-0.06390-0.20514 0.77107-0.97475 0.63353
  -1   7  -6 -469.40  372.27   1-0.04307-0.13451-0.26443 0.82159-0.96344 0.55397
  -1   7  -7 3084.90  609.58   1-0.00640-0.19724-0.30984 0.85872-0.95076 0.47296
  -1   7  -811672.35 1010.44   1 0.02166-0.25069-0.34501 0.88502-0.93834 0.39228
  -1   7  -919018.50 1296.50   1 0.04263-0.29703-0.37082 0.90196-0.92772 0.31340
  -1   7 -1022452.17 1334.59   1 0.05745-0.33724-0.38883 0.91111-0.91951 0.23694
   1  -6  -9  914.94  302.95   1 0.57918-0.76990-0.81510 0.21601-0.01228-0.60048
   1  -6  -819509.03 2659.69   1 0.59128-0.75659-0.80300 0.21308 0.07461-0.61819
   1  -6  -719420.47 1463.95   1 0.59909-0.73922-0.78309 0.20180 0.16688-0.64251
   1  -6  -654522.26 1384.77   1 0.60147-0.71642-0.75323 0.18057 0.26620-0.67388
   1  -6  -555383.05 1346.45   1 0.59658-0.68636-0.71083 0.14680 0.37255-0.71228
   1  -6  -4  926.68  232.40   1 0.58182-0.64641-0.65276 0.09746 0.48515-0.75673
   1  -6  -379771.91 2477.27   1 0.55462-0.59400-0.57628 0.02952 0.60023-0.80392
   1  -6  -2155370.2 3956.58   1 0.51215-0.52690-0.47977-0.05798 0.71239-0.84794
   1  -6  -1266597.9 3954.12   1 0.45362-0.44302-0.36417-0.16517 0.81338-0.88115
   1  -6   0148012.3 2608.28   1 0.38138-0.34577-0.23560-0.28531 0.89388-0.89388
   1  -6   1 8028.12 1730.31   1 0.29962-0.23891-0.10283-0.40937 0.94849-0.88053
  -1   6  -1 7905.12  529.07   1-0.30101 0.24021 0.10363 0.40994-0.94797 0.87991
  -1   6  -292682.47 1526.34   1-0.21786 0.13140-0.02207 0.52705-0.97572 0.83961
  -1   6  -3223762.5 2507.01   1-0.14088 0.02950-0.13335 0.62971-0.98100 0.77626
   1  -6   3196594.4 3127.66   1 0.64558-0.53365-0.41992-0.07596-0.63787 0.84228
  -1   6  -4189042.7 5207.51   1-0.07314-0.06377-0.22505 0.71264-0.97159 0.69861
   1  -6   4177495.6 4886.08   1 0.53705-0.39951-0.54690 0.05960-0.64224 0.91478
  -1   6  -565998.04 2251.73   1-0.01728-0.14518-0.29755 0.77637-0.95454 0.61332
  -1   6  -6 8285.05  724.84   1 0.02744-0.21591-0.35216 0.82262-0.93553 0.52599
  -1   6  -718247.42  943.40   1 0.06129-0.27515-0.39347 0.85506-0.91729 0.43948
  -1   6  -828526.66 1259.19   1 0.08628-0.32551-0.42330 0.87603-0.90186 0.35581
  -1   6  -929289.95 1414.73   1 0.10385-0.36846-0.44395 0.88781-0.89001 0.27569
  -1   6 -10 4988.50 1181.09   1 0.11527-0.40526-0.45721 0.89221-0.88185 0.19928
  -1   6 -11 3527.66  758.20   1 0.12154-0.43691-0.46444 0.89057-0.87722 0.12639
   1  -5 -10   27.40  306.80   1 0.55980-0.76544-0.82107 0.30006-0.11160-0.56925
   1  -5  -9 6573.51 1172.25   1 0.57554-0.75602-0.81708 0.30478-0.03351-0.57925
   1  -5  -836001.19 1383.92   1 0.58841-0.74373-0.80695 0.30335 0.05099-0.59568
   1  -5  -756018.47 1403.29   1 0.59765-0.72760-0.78870 0.29423 0.14406-0.61969
   1  -5  -627487.88 1212.56   1 0.60151-0.70628-0.76042 0.27457 0.24483-0.65251
   1  -5  -5 5983.60  490.75   1 0.59796-0.67755-0.71862 0.24141 0.35498-0.69472
   1  -5  -416176.78 1971.14   1 0.58369-0.63812-0.65896 0.19051 0.47441-0.74599
   1  -5  -3526116.4 4667.61   1 0.55482-0.58403-0.57677 0.11686 0.59959-0.80327
   1  -5  -222336.87  710.53   1 0.50677-0.51128-0.46846 0.01753 0.72368-0.85923
   1  -5  -140086.30 1233.38   1 0.43734-0.41651-0.33421-0.10830 0.83488-0.90265
   1  -5   010750.08 1487.93   1 0.34948-0.30361-0.18253-0.25156 0.91898-0.91898
  -1   5   010055.06  541.98   1-0.35079 0.30527 0.18325 0.25189-0.91834 0.91834
   1  -5   1117857.1 1818.18   1 0.25051-0.17953-0.02762-0.39776 0.96771-0.89975
  -1   5  -1122982.1 1864.70   1-0.25182 0.18063 0.02826 0.39828-0.96736 0.89930
  -1   5  -2352491.2 4140.69   1-0.15496 0.05870-0.11374 0.53175-0.98135 0.84486
  -1   5  -3218627.9 2272.81   1-0.06807-0.05374-0.23175 0.64100-0.97038 0.76565
   1  -5   3194875.3 1676.04   1 0.66595-0.54366-0.39195-0.01698-0.63472 0.83913
  -1   5  -4149005.7 2007.28   1 0.00366-0.15158-0.32254 0.72346-0.94654 0.67351
   1  -5   4145540.4 1411.83   1 0.52666-0.37834-0.55975 0.15959-0.63976 0.91180
  -1   5  -5 6570.10  524.22   1 0.05901-0.23231-0.39071 0.78276-0.91861 0.57733
  -1   5  -627103.50 1283.97   1 0.10034-0.29902-0.43984 0.82303-0.89244 0.48290
  -1   5  -760175.98 2386.29   1 0.13015-0.35421-0.47431 0.84863-0.87068 0.39288
  -1   5  -830298.43 1160.99   1 0.15074-0.40017-0.49762 0.86308-0.85419 0.30813
  -1   5  -918755.63 1050.25   1 0.16399-0.43881-0.51241 0.86901-0.84293 0.22861
  -1   5 -10 2083.74  558.33   1 0.17137-0.47156-0.52057 0.86830-0.83644 0.15386
  -1   5 -11 7323.39  919.49   1 0.17395-0.49952-0.52341 0.86228-0.83412 0.08329
   1  -4 -11 1610.43  504.85   1 0.53427-0.75483-0.81850 0.37557-0.21119-0.53775
   1  -4 -1051709.82 2148.83   1 0.55272-0.74811-0.82121 0.38698-0.14182-0.53904
   1  -4  -945749.13 1568.79   1 0.56926-0.73950-0.81942 0.39390-0.06690-0.54586
   1  -4  -840260.78 1213.71   1 0.58343-0.72851-0.81202 0.39521 0.01484-0.55953
   1  -4  -751970.89 1804.59   1 0.59451-0.71428-0.79708 0.38941 0.10587-0.58150
   1  -4  -619649.33  979.81   1 0.60080-0.69539-0.77228 0.37325 0.20640-0.61408
   1  -4  -5260732.3 2853.49   1 0.60005-0.66946-0.73356 0.34316 0.31909-0.65882
   1  -4  -4150542.9 2031.97   1 0.58825-0.63251-0.67509 0.29348 0.44521-0.71678
   1  -4  -397238.07 1567.78   1 0.55972-0.57876-0.58929 0.21624 0.58261-0.78629
   1  -4  -2279981.8 3580.38   1 0.50687-0.50115-0.46869 0.10458 0.72346-0.85901
   1  -4  -1319464.7 3877.50   1 0.42426-0.39320-0.31067-0.04502 0.85057-0.91834
   1  -4   048114.12 1586.98   1 0.31513-0.25898-0.12723-0.22004 0.94048-0.94048
  -1   4   050410.30 1395.99   1-0.31633 0.26042 0.12774 0.22037-0.94000 0.94000
  -1   4  -1299088.9 3373.82   1-0.19499 0.11384-0.05692 0.39660-0.97915 0.91090
  -1   4  -219712.20  825.66   1-0.07976-0.02694-0.21628 0.54718-0.97306 0.83657
  -1   4  -337695.52 1184.65   1 0.01567-0.14841-0.33755 0.66006-0.94117 0.73640
   1  -4   334203.35  912.36   1 0.67723-0.54457-0.37576 0.05377-0.63257 0.83698
  -1   4  -428536.05 1009.65   1 0.08751-0.24563-0.42475 0.73839-0.90106 0.62803
   1  -4   433216.58  837.79   1 0.43865-0.28017-0.64041 0.32714-0.63044 0.90248
  -1   4  -512852.10 2222.42   1 0.13916-0.32267-0.48456 0.78933-0.86361 0.52232
  -1   4  -6146553.6 2400.90   1 0.17498-0.38387-0.52454 0.82046-0.83320 0.42365
  -1   4  -7 1861.52  808.18   1 0.19948-0.43352-0.54874 0.83677-0.81184 0.33447
  -1   4  -811883.51  891.58   1 0.21436-0.47374-0.56464 0.84400-0.79701 0.25144
  -1   4  -9 1025.81  309.04   1 0.22246-0.50720-0.57321 0.84389-0.78862 0.17487
  -1   4 -1024606.83 1338.99   1 0.22530-0.53539-0.57619 0.83821-0.78564 0.10369
  -1   4 -11 6283.06  865.27   1 0.22393-0.55936-0.57475 0.82809-0.78709 0.03694
   1  -3 -1115051.14 1019.87   1 0.52326-0.73357-0.81531 0.45916-0.24791-0.50103
   1  -3 -1025625.75 3710.45   1 0.54209-0.72724-0.82011 0.47267-0.18317-0.49768
   1  -3  -9 2335.58  493.17   1 0.55947-0.71946-0.82109 0.48236-0.11308-0.49968
   1  -3  -810937.83  989.69   1 0.57506-0.70990-0.81730 0.48728-0.03617-0.50851
   1  -3  -7  132.66  144.65   1 0.58823-0.69790-0.80716 0.48585 0.04957-0.52618
   1  -3  -622236.31  853.09   1 0.59788-0.68229-0.78789 0.47567 0.14747-0.55515
   1  -3  -554751.38 1056.99   1 0.60152-0.66075-0.75550 0.45191 0.25957-0.59931
   1  -3  -437070.36 1266.72   1 0.59498-0.62904-0.70275 0.40779 0.39003-0.66182
   1  -3  -366422.13 1359.44   1 0.57041-0.57930-0.61824 0.33204 0.54073-0.74441
   1  -3  -219421.66  654.17   1 0.51562-0.49966-0.48712 0.20984 0.70486-0.84041
   1  -3  -124058.41  744.14   1 0.41735-0.37605-0.29840 0.02952 0.85835-0.92612
   1  -3   0 4702.68  651.61   1 0.27714-0.21073-0.06803-0.19242 0.95841-0.95841
  -1   3   0 4593.06  329.70   1-0.27821 0.21191 0.06831 0.19276-0.95808 0.95808
  -1   3  -1 2494.06  194.36   1-0.12342 0.03182-0.15739 0.40996-0.97979 0.91154
  -1   3  -223832.44  780.47   1 0.01200-0.12958-0.33298 0.57708-0.94285 0.80633
  -1   3  -3666325.1 3623.36   1 0.11119-0.25414-0.45248 0.68771-0.88481 0.68003
  -1   3  -4103564.9 1645.50   1 0.17834-0.34667-0.52823 0.75460-0.83015 0.55712
  -1   3  -558979.95 1712.45   1 0.22261-0.41615-0.57336 0.79154-0.78848 0.44750
  -1   3  -6  562.26  264.99   1 0.24993-0.46883-0.60170 0.81122-0.75860 0.34943
  -1   3  -713243.65 1463.94   1 0.26614-0.51039-0.61811 0.81896-0.73966 0.26229
  -1   3  -8230049.5 6497.21   1 0.27448-0.54408-0.62643 0.81860-0.72954 0.18398
  -1   3  -927597.96 1233.93   1 0.27705-0.57200-0.62897 0.81248-0.72638 0.11262
  -1   3 -10 5731.41  766.71   1 0.27521-0.59550-0.62715 0.80198-0.72865 0.04670
  -1   3 -1128946.66 1454.59   1 0.26985-0.61550-0.62182 0.78799-0.73519-0.01495
  -1   3 -1212795.51 1125.39   1 0.26158-0.63258-0.61352 0.77102-0.74509-0.07325
   1  -2 -1211842.46 1184.46   1 0.48747-0.71438-0.79928 0.52173-0.35142-0.46631
   1  -2 -11 1844.35  561.61   1 0.50751-0.70911-0.80905 0.54015-0.29639-0.45319
   1  -2 -1013649.50 1754.85   1 0.52705-0.70196-0.81651 0.55587-0.23560-0.44525
   1  -2  -935255.64 1822.53   1 0.54499-0.69474-0.82054 0.56860-0.17229-0.44047
   1  -2  -881950.65 2618.28   1 0.56176-0.68635-0.82088 0.57764-0.10283-0.44185
   1  -2  -751068.59 1241.21   1 0.57702-0.67645-0.81634 0.58181-0.02505-0.45154
   1  -2  -6 6863.89  473.88   1 0.59003-0.66430-0.80482 0.57900 0.06418-0.47270
   1  -2  -531526.91 1038.20   1 0.59926-0.64831-0.78227 0.56550 0.17006-0.50979
   1  -2  -4173996.4 2126.29   1 0.60084-0.62471-0.74154 0.53340 0.29848-0.57027
   1  -2  -3126138.5 1599.36   1 0.58632-0.58504-0.66807 0.46872 0.45815-0.66183
   1  -2  -2175868.7 2027.13   1 0.53740-0.51090-0.53491 0.34411 0.65196-0.78775
   1  -2  -1430767.0 4116.93   1 0.42298-0.37145-0.30839 0.12633 0.85204-0.91981
  -1   2   0119313.0 1392.87   1-0.23355 0.15687 0.00102 0.17302-0.97234 0.97234
  -1   2  -1 5141.35  268.17   1-0.02776-0.07427-0.28416 0.44961-0.95837 0.89012
  -1   2  -228981.20  832.48   1 0.12546-0.25324-0.46894 0.62576-0.87426 0.73775
  -1   2  -3519425.8 5109.41   1 0.21980-0.37287-0.57040 0.71875-0.79140 0.58681
  -1   2  -4124467.0 1741.76   1 0.27396-0.45237-0.62591 0.76559-0.73018 0.45740
  -1   2  -536738.40 1158.07   1 0.30473-0.50849-0.65586 0.78687-0.69063 0.34966
  -1   2  -614751.70  693.02   1 0.32132-0.55044-0.67149 0.79383-0.66771 0.25854
  -1   2  -7 4734.03  517.42   1 0.32887-0.58333-0.67847 0.79213-0.65690 0.17953
  -1   2  -841521.67 1955.20   1 0.33027-0.61009-0.67975 0.78475-0.65486 0.10930
  -1   2  -920958.52 1127.66   1 0.32724-0.63240-0.67697 0.77329-0.65925 0.04550
  -1   2 -10 1598.19  458.21   1 0.32081-0.65132-0.67101 0.75867-0.66843-0.01351
  -1   2 -11 3756.12  751.97   1 0.31164-0.66750-0.66242 0.74140-0.68123-0.06891
  -1   2 -12  161.95  412.92   1 0.30013-0.68135-0.65147 0.72179-0.69677-0.12156
   1  -1 -12 -167.45  340.61   1 0.46792-0.68455-0.78805 0.59740-0.40001-0.41772
   1  -1 -11   38.27  381.69   1 0.48739-0.67871-0.79924 0.61723-0.35165-0.39794
   1  -1 -10 3035.57  617.43   1 0.50605-0.67207-0.80841 0.63505-0.30062-0.38082
   1  -1  -9 4299.45  667.09   1 0.52445-0.66396-0.81570 0.65054-0.24407-0.36869
   1  -1  -8 8546.62 1411.20   1 0.54160-0.65595-0.82002 0.66358-0.18498-0.35970
   1  -1  -715119.01  673.44   1 0.55803-0.64722-0.82118 0.67344-0.11942-0.35718
   1  -1  -636304.10 1179.88   1 0.57356-0.63759-0.81795 0.67892-0.04445-0.36405
   1  -1  -5344496.2 4531.17   1 0.58761-0.62649-0.80789 0.67757 0.04480-0.38523
   1  -1  -4 5614.84  318.89   1 0.59852-0.61221-0.78552 0.66419 0.15720-0.42899
   1  -1  -3126178.5 1500.39   1 0.60050-0.58901-0.73777 0.62507 0.30835-0.51219
   1  -1  -266257.67  880.60   1 0.57417-0.53750-0.62909 0.52514 0.52398-0.65977
   1  -1  -1  779.04  134.33   1 0.45710-0.39533-0.37066 0.27543 0.80849-0.87626
  -1   1   0346198.9 3219.14   1-0.17409 0.08715-0.08680 0.17391-0.98089 0.98089
  -1   1  -1379287.9 3594.28   1 0.11376-0.22637-0.45546 0.53387-0.88295 0.81469
   1  -1   2105278.7  997.52   1 0.46886-0.33096-0.61438 0.54465-0.63457 0.77059
  -1   1  -4 2280.47  269.64   1 0.36726-0.55589-0.71259 0.76509-0.59776 0.32498
  -1   1  -4 2181.51  126.41   1 0.42627-0.61519-0.65060 0.70319-0.62848 0.35644
  -1   1  -533339.23 1082.63   1 0.38213-0.59572-0.72531 0.76898-0.57261 0.23188
  -1   1  -532163.87  798.21   1 0.51468-0.72911-0.57164 0.61564-0.63900 0.29895
  -1   1  -6  152.01  302.14   1 0.38694-0.62584-0.72928 0.76430-0.56428 0.15541
  -1   1  -6  698.76  148.12   1 0.53860-0.77854-0.54759 0.58301-0.64034 0.23228
  -1   1  -7 4171.15  590.45   1 0.38576-0.64996-0.72831 0.75469-0.56633 0.08932
  -1   1  -8 4885.45  571.27   1 0.38052-0.67003-0.72398 0.74171-0.57536 0.03021
  -1   1  -9  655.34  299.17   1 0.37206-0.68744-0.71669 0.72584-0.58984-0.02391
  -1   1 -10 1427.55  391.94   1 0.36145-0.70218-0.70758 0.70806-0.60718-0.07476
  -1   1 -11 1316.57  674.71   1 0.34882-0.71490-0.69650 0.68830-0.62706-0.12308
  -1   1 -12  155.86  607.11   1 0.33439-0.72582-0.68352 0.66666-0.64882-0.16951
   1   0 -13 1217.89  447.82   1 0.42411-0.65578-0.75831 0.64591-0.49506-0.39082
   1   0 -12 4266.91  748.75   1 0.44333-0.64969-0.77204 0.66829-0.45541-0.36232
   1   0 -11 1929.00  422.78   1 0.46164-0.64269-0.78415 0.68904-0.41470-0.33488
   1   0 -10  889.61  397.91   1 0.47914-0.63488-0.79468 0.70822-0.37268-0.30876
   1   0  -9  -25.84  300.01   1 0.49591-0.62635-0.80364 0.72582-0.32896-0.28433
   1   0  -8 1058.37  538.21   1 0.51208-0.61721-0.81098 0.74181-0.28296-0.26219
   1   0  -715071.75  651.12   1 0.52821-0.60716-0.81686 0.75591-0.23176-0.24483
   1   0  -611750.47  658.92   1 0.54353-0.59732-0.82033 0.76809-0.17779-0.23072
   1   0  -577666.50 1324.20   1 0.55877-0.58740-0.82114 0.77760-0.11618-0.22425
   1   0  -4264638.6 2865.03   1 0.57416-0.57763-0.81770 0.78287-0.04116-0.23118
   1   0  -3152470.5 1705.94   1 0.58961-0.56792-0.80540 0.77928 0.06065-0.26491
   1   0  -2 7084.40  251.45   1 0.60131-0.55446-0.76595 0.74869 0.22745-0.36335
  -1   0   2 9177.48  302.04   1-0.63298 0.58670-0.77295 0.78979-0.04320 0.17889
  -1   0  -235473.41  905.20   1 0.41781-0.56575-0.75361 0.73631-0.50744 0.37115
  -1   0  -233772.18  824.80   1 0.51573-0.66379-0.57061 0.55345-0.63907 0.50305
  -1   0  -3176987.9 2005.72   1 0.44347-0.61671-0.77214 0.74620-0.45511 0.25068
  -1   0  -3172083.5 1788.32   1 0.61235-0.78647-0.46240 0.43661-0.64124 0.43683
  -1   0  -4193170.3 2389.20   1 0.45031-0.64886-0.77678 0.74219-0.44026 0.16768
  -1   0  -4186053.5 2054.66   1 0.65147-0.85120-0.41199 0.37760-0.63705 0.36450
  -1   0  -5214203.3 2851.49   1 0.44897-0.67284-0.77588 0.73265-0.44318 0.10246
  -1   0  -5193409.6 2386.63   1 0.66211-0.88745-0.39735 0.35436-0.63538 0.29470
  -1   0  -6 1960.63  270.86   1 0.44316-0.69233-0.77192 0.72005-0.45577 0.04690
  -1   0  -6 2237.26  450.15   1 0.65622-0.90717-0.40551 0.35392-0.63633 0.22751
  -1   0  -7  222.81  331.85   1 0.43443-0.70891-0.76581 0.70528-0.47412-0.00288
  -1   0  -7   97.37   82.80   1 0.63878-0.91534-0.42891 0.36873-0.63873 0.16177
  -1   0  -8 6150.51  556.04   1 0.42356-0.72334-0.75791 0.68874-0.49614-0.04900
  -1   0  -8 6549.83  708.51   1 0.61170-0.91388-0.46320 0.39442-0.64129 0.09619
  -1   0  -9 3554.31  758.91   1 0.41094-0.73603-0.74837 0.67056-0.52062-0.09268
  -1   0 -10  406.74  380.20   1 0.39680-0.74720-0.73727 0.65081-0.54678-0.13466
  -1   0 -11 1896.60  543.63   1 0.38124-0.75695-0.72458 0.62947-0.57413-0.17545
  -1   0 -12  362.24  408.88   1 0.36416-0.76580-0.70992 0.60588-0.60281-0.21552
   1   1 -13 5048.67  730.95   1 0.39575-0.61714-0.73642 0.71092-0.54868-0.33720
   1   1 -12 1843.32  605.19   1 0.41327-0.60936-0.75016 0.73331-0.51619-0.30154
   1   1 -11  263.98  402.07   1 0.42969-0.60047-0.76240 0.75419-0.48384-0.26574
   1   1 -10 1149.93  584.86   1 0.44503-0.59051-0.77321 0.77365-0.45175-0.22969
   1   1  -9 3740.33  689.12   1 0.45930-0.57947-0.78266 0.79175-0.42007-0.19322
   1   1  -8 2823.12  340.28   1 0.47249-0.56735-0.79081 0.80854-0.38905-0.15610
   1   1  -7  220.56  209.69   1 0.48452-0.55407-0.79769 0.82406-0.35906-0.11795
   1   1  -6 5630.88 1155.10   1 0.49526-0.53951-0.80332 0.83834-0.33073-0.07813
   1   1  -5253056.7 2996.05   1 0.50444-0.52338-0.80769 0.85135-0.30524-0.03548
   1   1  -437663.30 1032.55   1 0.51139-0.50502-0.81070 0.86301-0.28503 0.01245
  -1  -1   452273.14 1252.85   1-0.65562 0.64990-0.75486 0.70254-0.01855 0.28993
   1   1  -3 9433.31  355.83   1 0.51434-0.48267-0.81189 0.87285-0.27616 0.07173
  -1  -1   314631.26  421.81   1-0.44636 0.41589-0.86888 0.80782-0.21400 0.41765
   1   1  -240883.65  973.50   1 0.50661-0.44962-0.80865 0.87826-0.29902 0.16273
  -1  -1   265724.34 1511.06   1-0.13835 0.08204-0.89751 0.82791-0.41870 0.55481
  -1  -1  -142245.16  988.47   1 0.55059-0.68315-0.82110 0.72561-0.15043 0.08235
  -1  -1  -141300.55 1015.46   1 0.57404-0.70730-0.50723 0.41168-0.64279 0.57465
  -1  -1  -215631.20  468.24   1 0.53856-0.69629-0.81945 0.71525-0.19603 0.05986
  -1  -1  -215218.74  474.75   1 0.64799-0.80687-0.41669 0.31254-0.63754 0.50127
  -1  -1  -366385.81  982.40   1 0.52701-0.70990-0.81650 0.70359-0.23572 0.03146
  -1  -1  -363739.50  746.24   1 0.68350-0.86798-0.36653 0.25379-0.63125 0.42684
  -1  -1  -432417.54  988.90   1 0.51451-0.72334-0.81196 0.69048-0.27565 0.00307
  -1  -1  -546026.54 1420.48   1 0.50187-0.73600-0.80651 0.67638-0.31250-0.02822
  -1  -1  -6 2633.19  319.11   1 0.48848-0.74792-0.79982 0.66105-0.34878-0.06008
  -1  -1  -6 2700.30  319.02   1 0.68872-0.95003-0.35871 0.22017-0.63007 0.22124
  -1  -1  -7 2853.72  550.67   1 0.47429-0.75904-0.79188 0.64445-0.38466-0.09234
  -1  -1  -7 2629.68  615.84   1 0.67210-0.95902-0.38320 0.23607-0.63359 0.15663
  -1  -1  -8 3925.75  752.97   1 0.45924-0.76929-0.78262 0.62655-0.42022-0.12492
  -1  -1  -8 2885.17  684.26   1 0.64859-0.96113-0.41588 0.26015-0.63746 0.09236
  -1  -1  -920168.05  951.81   1 0.44328-0.77864-0.77201 0.60729-0.45551-0.15778
  -1  -1  -916542.41 1765.67   1 0.61822-0.95637-0.45516 0.29083-0.64079 0.02756
  -1  -1 -10 2730.38  662.71   1 0.42637-0.78704-0.75997 0.58661-0.49054-0.19090
  -1  -1 -11  554.02  528.52   1 0.40845-0.79442-0.74644 0.56444-0.52533-0.22425
   1   2 -1319117.48 1433.25   1 0.36197-0.57365-0.70804 0.76968-0.60634-0.28019
   1   2 -12 3840.64  825.83   1 0.37720-0.56352-0.72102 0.79134-0.58124-0.23710
   1   2 -11 5801.92  750.84   1 0.39120-0.55171-0.73275 0.81144-0.55680-0.19278
   1   2 -1013094.50  972.07   1 0.40331-0.53851-0.74243 0.82977-0.53490-0.14654
   1   2  -951655.83 1888.29   1 0.41360-0.52350-0.75041 0.84640-0.51556-0.09774
   1   2  -7 1123.45  321.38   1 0.42700-0.48628-0.76043 0.87371-0.48928 0.01227
   1   2  -644030.03 1317.23   1 0.42830-0.46228-0.76139 0.88331-0.48665 0.07778
   1   2  -5  779.37  194.66   1 0.42332-0.43199-0.75773 0.88829-0.49662 0.15590
  -1  -2   5 1239.81  156.90   1-0.57586 0.58627-0.81143 0.68077-0.09970 0.43913
   1   2  -3131780.1 1534.82   1 0.36520-0.32337-0.71082 0.85917-0.60112 0.39653
  -1  -2   3185388.6 1938.77   1-0.01847-0.02270-0.87710 0.72916-0.47994 0.68396
   1   2  -2101212.7 1140.39   1 0.25750-0.19033-0.60940 0.76642-0.74987 0.61348
  -1  -2   2114527.8 1305.26   1 0.25309-0.31942-0.76870 0.61206-0.58739 0.72342
  -1  -2   1  253.13   74.48   1 0.44887-0.54071-0.63178 0.46657-0.63194 0.69995
  -1  -2   0  507.89  141.46   1 0.50829-0.62611-0.47165 0.29801 0.72053-0.72053
  -1  -2   0  824.12  211.63   1 0.56883-0.68684-0.51302 0.33913-0.64283 0.64283
  -1  -2  -1501124.5 4565.23   1 0.60084-0.74358-0.74155 0.55929 0.29848-0.36642
  -1  -2  -1504548.0 4902.88   1 0.64073-0.78435-0.42635 0.24386-0.63849 0.57036
  -1  -2  -2120706.1 1407.11   1 0.59261-0.76053-0.80079 0.60990 0.08680-0.22269
  -1  -2  -2115533.7 1488.45   1 0.68044-0.84968-0.37105 0.17996-0.63190 0.49563
  -1  -2  -367709.13 1022.80   1 0.57513-0.76825-0.81727 0.61757-0.03581-0.16844
  -1  -2  -4125622.1 1696.25   1 0.55748-0.77576-0.82120 0.61280-0.12180-0.15054
  -1  -2  -5   78.93  187.99   1 0.54023-0.78368-0.81978 0.60267-0.18999-0.15043
  -1  -2  -632456.05  910.52   1 0.52314-0.79174-0.81527 0.58945-0.24828-0.16023
  -1  -2  -7 7207.47 1217.55   1 0.50528-0.80029-0.80806 0.57374-0.30284-0.17416
  -1  -2  -7 6214.62  542.87   1 0.68128-0.97858-0.36981 0.13573-0.63173 0.15477
  -1  -2  -860852.80 1491.21   1 0.48760-0.80793-0.79936 0.55639-0.35108-0.19407
  -1  -2  -852951.35 1596.78   1 0.66055-0.98346-0.39952 0.15684-0.63564 0.09054
  -1  -2  -910663.91  682.61   1 0.46939-0.81502-0.78895 0.53734-0.39651-0.21679
  -1  -2  -9 9449.36 1421.35   1 0.63411-0.98263-0.43499 0.18372-0.63927 0.02604
  -1  -2 -10 2676.11  562.08   1 0.45048-0.82142-0.77689 0.51663-0.43988-0.24156
  -1  -2 -11  249.81  340.24   1 0.43075-0.82700-0.76316 0.49426-0.48169-0.26790
   1   3 -13 6426.82 1012.98   1 0.32316-0.52462-0.67320 0.82202-0.66509-0.22143
   1   3 -1214781.42 1096.80   1 0.33548-0.51159-0.68451 0.84201-0.64721-0.17112
   1   3 -1112649.30  915.13   1 0.34574-0.49650-0.69376 0.85992-0.63178-0.11835
   1   3 -1022763.88 1157.53   1 0.35362-0.47903-0.70074 0.87558-0.61960-0.06234
   1   3  -921973.32 1270.77   1 0.35859-0.45865-0.70510 0.88861-0.61174-0.00200
   1   3  -8333461.711515.87   1 0.35983-0.43454-0.70618 0.89835-0.60977 0.06421
   1   3  -7 2004.16  445.41   1 0.35593-0.40529-0.70277 0.90361-0.61597 0.13860
   1   3  -6  -26.87  300.64   1 0.34443-0.36844-0.69258 0.90210-0.63378 0.22461
  -1  -3   6  -30.49   94.33   1-0.53884 0.56444-0.83159 0.62276-0.13450 0.54181
   1   3  -5131909.2 1957.20   1 0.32082-0.31948-0.67102 0.88921-0.66842 0.32744
  -1  -3   5192223.7 2407.84   1-0.27300 0.27249-0.90123 0.68389-0.33652 0.67678
   1   3  -4136742.3 1851.07   1 0.27622-0.24953-0.62815 0.85501-0.72740 0.45462
  -1  -3   4200148.1 2202.75   1 0.00680-0.03269-0.87057 0.64437-0.49198 0.76401
   1   3  -2  344.78   86.84   1 0.03353 0.04375-0.35966 0.60376-0.93247 0.79596
  -1  -3   2  141.41   73.56   1 0.42129-0.49776-0.65463 0.41111-0.62766 0.76368
   1   3  -134772.19  880.65   1-0.22212 0.32506-0.01582 0.26831-0.97488 0.90682
  -1  -3   134476.48  962.63   1 0.53591-0.63868-0.54806 0.29582-0.64219 0.71033
  -1  -3   0342644.2 3317.75   1 0.46834-0.59638-0.39194 0.13147 0.79185-0.79185
  -1  -3   0345438.6 3914.08   1 0.61178-0.74015-0.46310 0.20226-0.64128 0.64128
  -1  -3  -1 8454.58  339.13   1 0.57854-0.73152-0.64231 0.37321 0.50270-0.57059
  -1  -3  -1 9028.99  452.05   1 0.65826-0.81225-0.40270 0.13326-0.63601 0.56788
  -1  -3  -298126.37 1340.33   1 0.60136-0.77946-0.74986 0.47216 0.27579-0.41169
  -1  -3  -296821.02 1439.64   1 0.68528-0.86488-0.36388 0.08584-0.63085 0.49458
  -1  -3  -3 5792.40  341.62   1 0.59559-0.79887-0.79459 0.50827 0.11780-0.32165
  -1  -3  -423879.03  644.07   1 0.58145-0.80998-0.81357 0.51838 0.00188-0.27423
  -1  -3  -517152.47  663.79   1 0.56477-0.81846-0.82044 0.51654-0.08884-0.25158
  -1  -3  -6 7566.90  622.32   1 0.54706-0.82590-0.82079 0.50819-0.16435-0.24416
  -1  -3  -6 7434.63  693.27   1 0.69253-0.97458-0.35291 0.04048-0.62916 0.22034
  -1  -3  -713058.92 1833.72   1 0.52874-0.83274-0.81702 0.49570-0.23001-0.24659
  -1  -3  -713219.41  803.35   1 0.67881-0.98647-0.37344 0.05242-0.63225 0.15529
  -1  -3  -8 5160.47  842.20   1 0.50922-0.83981-0.80979 0.47992-0.29143-0.25372
  -1  -3  -8 5053.92 1085.80   1 0.66011-0.99338-0.40013 0.07051-0.63571 0.09062
  -1  -3  -9 1017.55  372.68   1 0.48966-0.84557-0.80045 0.46193-0.34569-0.26761
  -1  -3  -9 1048.91  362.71   1 0.63637-0.99525-0.43207 0.09384-0.63901 0.02578
  -1  -3 -10 5494.98  698.82   1 0.46942-0.85063-0.78897 0.44181-0.39644-0.28500
  -1  -3 -10 3885.25 1001.26   1 0.60726-0.99175-0.46860 0.12178-0.64159-0.03977
   1   4 -12  763.13  303.16   1 0.28821-0.45410-0.63994 0.88461-0.71232-0.10601
   1   4 -1128849.25 1460.27   1 0.29439-0.43494-0.64594 0.89929-0.70433-0.04581
   1   4 -1016336.37 1009.08   1 0.29730-0.41250-0.64875 0.91076-0.70052 0.01857
   1   4  -914431.56  783.36   1 0.29610-0.38594-0.64759 0.91828-0.70209 0.08834
   1   4  -811363.41  834.57   1 0.28950-0.35400-0.64119 0.92055-0.71066 0.16510
   1   4  -7  863.64  319.26   1 0.27547-0.31461-0.62741 0.91544-0.72833 0.25096
  -1  -4   6110212.9 1072.65   1-0.28237 0.29698-0.90063 0.60515-0.33032 0.73863
   1   4  -542205.51 1270.76   1 0.20979-0.19823-0.55978 0.86515-0.80163 0.46066
  -1  -4   563178.21 1585.30   1-0.01914 0.00852-0.87727 0.57279-0.47961 0.81965
   1   4  -4109007.8 1737.74   1 0.14250-0.10576-0.48834 0.80198-0.86093 0.58790
  -1  -4   4131841.3 1703.65   1 0.20102-0.23709-0.79603 0.48298-0.57088 0.84291
   1   4  -353625.36 1420.25   1 0.03838 0.02372-0.36562 0.68813-0.92996 0.72519
  -1  -4   356385.67 1464.90   1 0.37044-0.43156-0.69348 0.37164-0.61793 0.82196
   1   4  -255165.29 1410.75   1-0.11590 0.20394-0.16766 0.49856-0.97900 0.84251
  -1  -4   253951.51 1460.39   1 0.48997-0.57660-0.59520 0.26478-0.63690 0.77292
  -1  -4   158687.56 1529.41   1 0.30132-0.41448-0.10548-0.23308 0.94766-0.87970
   1   4  -161657.10 1525.19   1-0.30304 0.41637 0.10681 0.23270-0.94697 0.87891
  -1  -4   162549.14 1670.25   1 0.56804-0.68117-0.51389 0.17470-0.64283 0.71096
  -1  -4   016718.78  547.41   1 0.46549-0.60377-0.38652 0.03923 0.79618-0.79618
  -1  -4   017145.40  697.85   1 0.62245-0.76119-0.44988 0.10208-0.64043 0.64043
  -1  -4  -1338222.2 3711.85   1 0.55979-0.72293-0.58948 0.23353 0.58235-0.65025
  -1  -4  -1341974.1 4207.25   1 0.65726-0.82161-0.40408 0.04769-0.63617 0.56803
  -1  -4  -2271285.6 3101.01   1 0.59573-0.78401-0.70642 0.34190 0.38219-0.51808
  -1  -4  -2271942.4 3662.54   1 0.67825-0.86821-0.37427 0.00929-0.63236 0.49609
  -1  -4  -373034.60 1048.75   1 0.60118-0.81465-0.76794 0.39480 0.22098-0.42482
  -1  -4  -367148.99 1607.82   1 0.68922-0.90480-0.35794-0.01563-0.62995 0.42554
  -1  -4  -446111.91  929.45   1 0.59329-0.83193-0.79955 0.41777 0.09337-0.36516
  -1  -4  -5254478.3 6741.76   1 0.57944-0.84337-0.81494 0.42425-0.01068-0.32974
  -1  -4  -5253439.6 6794.28   1 0.68989-0.95669-0.35692-0.03384-0.62979 0.28911
  -1  -4  -6  -14.94  281.53   1 0.56288-0.85197-0.82074 0.42134-0.09769-0.31082
  -1  -4  -6  -21.40  428.42   1 0.68198-0.97439-0.36878-0.03058-0.63158 0.22275
  -1  -4  -728315.93 1943.75   1 0.54475-0.85899-0.82051 0.41241-0.17321-0.30338
  -1  -4  -730432.79 2493.57   1 0.66933-0.98735-0.38716-0.02080-0.63411 0.15715
  -1  -4  -831551.86 1815.06   1 0.52553-0.86493-0.81604 0.39924-0.24057-0.30411
  -1  -4  -831574.85 1848.70   1 0.65212-0.99575-0.41111-0.00545-0.63695 0.09186
  -1  -4  -914617.76  979.77   1 0.50469-0.87087-0.80780 0.38239-0.30451-0.30878
  -1  -4  -912504.28 2732.00   1 0.63029-0.99954-0.43992 0.01475-0.63968 0.02645
  -1  -4 -1055003.01 1857.54   1 0.48358-0.87507-0.79717 0.36312-0.36145-0.31999
  -1  -4 -1048521.66 2001.44   1 0.60358-0.99844-0.47303 0.03926-0.64181-0.03955
   1   5 -12 6653.75  894.15   1 0.23588-0.39156-0.58723 0.91909-0.77427-0.04406
   1   5 -1124092.45 1481.66   1 0.23763-0.36796-0.58904 0.92957-0.77236 0.02222
   1   5 -10 4527.88  617.51   1 0.23521-0.34019-0.58654 0.93573-0.77500 0.09305
   1   5  -910374.26  819.54   1 0.22756-0.30719-0.57856 0.93643-0.78324 0.16949
   1   5  -871071.96 1670.89   1 0.21311-0.26739-0.56332 0.92985-0.79828 0.25272
   1   5  -741076.73 1584.20   1 0.18866-0.21785-0.53948 0.91380-0.82058 0.34278
   1   5  -696777.28 1645.84   1 0.15240-0.15622-0.49948 0.88267-0.85281 0.44326
  -1  -5   6131677.5 1469.05   1-0.08315 0.08730-0.88972 0.50755-0.44886 0.85718
   1   5  -5  480.51  184.99   1 0.09882-0.07726-0.43806 0.83011-0.89349 0.55220
  -1  -5   5  717.36  220.70   1 0.13500-0.15580-0.82629 0.43497-0.54682 0.88686
   1   5  -496438.77 1359.44   1 0.02192 0.02500-0.34533 0.74625-0.93822 0.66519
  -1  -5   4106679.1 1776.77   1 0.30318-0.34894-0.73891 0.33875-0.60173 0.87377
   1   5  -3151115.2 1551.10   1-0.08456 0.15750-0.20988 0.61913-0.97406 0.76932
  -1  -5   3157575.1 1902.29   1 0.42725-0.49852-0.64980 0.24107-0.62864 0.83268
   1   5  -2223890.8 2605.19   1-0.21619 0.31423-0.02451 0.44247-0.97604 0.83992
  -1  -5   2220115.4 3172.34   1 0.51627-0.61304-0.57008 0.15276-0.63911 0.77513
  -1  -5   1224554.4 2939.06   1 0.35600-0.47943-0.19324-0.23214 0.91428-0.84631
  -1  -5   1229811.5 3459.16   1 0.57524-0.69873-0.50589 0.07975-0.64277 0.71091
  -1  -5   0 1727.21  398.76   1 0.47512-0.62364-0.40500-0.02910 0.78116-0.78116
  -1  -5   0 2067.73  450.53   1 0.61834-0.76744-0.45501 0.02028-0.64079 0.64079
  -1  -5  -1 1133.32  293.86   1 0.55207-0.72537-0.56991 0.12710 0.60861-0.67651
  -1  -5  -1 1296.84  387.95   1 0.64684-0.82156-0.41824-0.02509-0.63770 0.56956
  -1  -5  -265635.22 1317.83   1 0.58958-0.78810-0.68015 0.22879 0.43564-0.57143
  -1  -5  -264869.21 1379.89   1 0.66450-0.86483-0.39400-0.05793-0.63497 0.49870
  -1  -5  -3220242.4 2319.62   1 0.60123-0.82487-0.74727 0.28732 0.28300-0.48684
  -1  -5  -3220139.5 2545.10   1 0.67390-0.89984-0.38060-0.07992-0.63324 0.42883
  -1  -5  -468085.11 2025.43   1 0.59832-0.84714-0.78628 0.31770 0.15412-0.42591
  -1  -5  -460793.25 1990.87   1 0.67673-0.92829-0.37648-0.09263-0.63267 0.36012
  -1  -5  -518449.86  878.15   1 0.58757-0.86174-0.80794 0.33046 0.04450-0.38493
  -1  -5  -518443.06 1006.53   1 0.67412-0.95128-0.38029-0.09743-0.63319 0.29251
  -1  -5  -625206.84  907.74   1 0.57271-0.87204-0.81828 0.33210-0.04901-0.35950
  -1  -5  -624369.70 3223.07   1 0.66671-0.96949-0.39087-0.09544-0.63458 0.22576
  -1  -5  -737058.78 1252.91   1 0.55531-0.87980-0.82125 0.32636-0.13102-0.34558
  -1  -5  -736397.46 1796.71   1 0.65490-0.98329-0.40732-0.08759-0.63654 0.15958
  -1  -5  -820331.87 1069.14   1 0.53621-0.88586-0.81895 0.31536-0.20440-0.34028
  -1  -5  -820157.09 1964.47   1 0.63880-0.99280-0.42888-0.07463-0.63873 0.09363
  -1  -5  -9 9240.41 1816.10   1 0.51510-0.89155-0.81219 0.29988-0.27388-0.33942
  -1  -5  -910050.93 2124.08   1 0.61837-0.99798-0.45497-0.05714-0.64078 0.02755
   1   6 -11  383.05  347.62   1 0.17581-0.29631-0.52545 0.95159-0.83245 0.08162
   1   6 -10 1234.30  405.30   1 0.16805-0.26318-0.51691 0.95191-0.83937 0.15680
   1   6  -940579.62 1552.30   1 0.15418-0.22393-0.50148 0.94534-0.85131 0.23700
   1   6  -8 9509.99  964.79   1 0.13256-0.17694-0.47706 0.92979-0.86881 0.32275
   1   6  -762794.38 1735.59   1 0.10103-0.12002-0.44065 0.90225-0.89197 0.41417
   1   6  -612002.21  747.60   1 0.05678-0.05040-0.38802 0.85848-0.91989 0.51035
  -1  -6   616627.44  933.00   1 0.05064-0.05617-0.85753 0.38795-0.51191 0.91996
   1   6  -5108009.9 3146.00   1-0.00340 0.03516-0.31364 0.79296-0.94953 0.60824
  -1  -6   5133778.3 3715.31   1 0.22074-0.25172-0.78597 0.30780-0.57750 0.91754
   1   6  -472374.21 1461.69   1-0.08322 0.14105-0.21167 0.69926-0.97379 0.70080
  -1  -6   480715.40 1572.05   1 0.35265-0.40856-0.70614 0.21908-0.61400 0.88604
   1   6  -3439133.5 3324.18   1-0.18130 0.26467-0.07654 0.57290-0.98044 0.77570
  -1  -6   3443515.8 6357.87   1 0.45018-0.53160-0.63067 0.13504-0.63212 0.83615
  -1  -6   256647.86 1197.95   1 0.28935-0.39793-0.08684-0.41664 0.95327-0.81734
   1   6  -259411.43 1150.25   1-0.29110 0.39953 0.08820 0.41677-0.95261 0.81649
  -1  -6   259242.96 1354.68   1 0.52152-0.62845-0.56489 0.06068-0.63945 0.77547
  -1  -6   1 2386.04  393.81   1 0.39868-0.53209-0.26581-0.24671 0.87771-0.80994
  -1  -6   1 2346.17  744.30   1 0.56936-0.70322-0.51243-0.00064-0.64282 0.71096
  -1  -6   0100967.1 1487.18   1 0.48982-0.64857-0.43392-0.08701 0.75615-0.75615
  -1  -6   0105891.7 1884.42   1 0.60578-0.76525-0.47039-0.05129-0.64168 0.64168
  -1  -6  -1153432.2 4299.31   1 0.55218-0.73565-0.57019 0.04054 0.60824-0.67613
  -1  -6  -1154117.3 5406.02   1 0.63048-0.81556-0.43968-0.09060-0.63966 0.57152
  -1  -6  -2170524.7 4680.97   1 0.58664-0.79533-0.66922 0.13102 0.45605-0.59184
  -1  -6  -2172782.8 5265.46   1 0.64612-0.85682-0.41919-0.11968-0.63780 0.50152
  -1  -6  -3108733.9 3113.75   1 0.60025-0.83407-0.73535 0.18858 0.31456-0.51841
  -1  -6  -3103438.4 3751.73   1 0.65459-0.89089-0.40775-0.13972-0.63659 0.43217
  -1  -6  -4  136.35  122.04   1 0.60019-0.85919-0.77712 0.22173 0.18932-0.46111
  -1  -6  -4 -518.91  383.49   1 0.65716-0.91907-0.40422-0.15185-0.63619 0.36364
  -1  -6  -510983.05 1449.28   1 0.59184-0.87602-0.80210 0.23807 0.07966-0.41939
  -1  -6  -512880.06 2466.35   1 0.65469-0.94222-0.40761-0.15705-0.63657 0.29589
  -1  -6  -610629.74 2300.61   1 0.57829-0.88786-0.81563 0.24267-0.01761-0.39090
  -1  -6  -611039.24 2246.63   1 0.64772-0.96086-0.41705-0.15621-0.63758 0.22876
  -1  -6  -732626.85 1251.67   1 0.56164-0.89637-0.82089 0.23922-0.10338-0.37321
  -1  -6  -734637.39 2943.42   1 0.63655-0.97531-0.43182-0.15004-0.63899 0.16203
  -1  -6  -8 6898.03 1348.38   1 0.54274-0.90263-0.82021 0.22983-0.18077-0.36391
  -1  -6  -8 7677.97 1450.88   1 0.62129-0.98566-0.45132-0.13914-0.64054 0.09544
   1   7 -1116572.41 1215.47   1 0.11120-0.22150-0.45249 0.96591-0.88480 0.13397
   1   7 -1023646.01 1363.86   1 0.09860-0.18352-0.43780 0.96008-0.89364 0.21107
   1   7  -939128.87 1607.16   1 0.07939-0.13894-0.41513 0.94628-0.90628 0.29197
   1   7  -824029.34 1195.28   1 0.05213-0.08630-0.38239 0.92240-0.92252 0.37646
   1   7  -7 1269.75  334.84   1 0.01508-0.02387-0.33682 0.88570-0.94144 0.46364
   1   7  -6 -223.87  270.05   1-0.03440 0.05157-0.27562 0.83279-0.96064 0.55117
  -1  -7   6   45.07  117.89   1 0.12597-0.14168-0.83002 0.27359-0.54330 0.95135
   1   7  -5121366.1 1969.90   1-0.09651 0.13923-0.19389 0.75983-0.97626 0.63503
  -1  -7   5150188.3 2266.79   1 0.26628-0.30683-0.76118 0.19581-0.59135 0.93140
   1   7  -4119565.1 3415.29   1-0.17236 0.24062-0.08925 0.66395-0.98098 0.70800
  -1  -7   4138249.7 3984.59   1 0.37332-0.43938-0.69139 0.11744-0.61854 0.89058
  -1  -7   3  345.00  208.38   1 0.25666-0.35041-0.03687-0.54472 0.96579-0.76189
   1   7  -3  405.65  289.37   1-0.25851 0.35166 0.03834 0.54507-0.96524 0.76106
  -1  -7   3  179.39  143.75   1 0.45423-0.54580-0.62719 0.04466-0.63268 0.83672
  -1  -7   2103179.0 3093.31   1 0.34868-0.46754-0.18122-0.40908 0.91955-0.78361
   1   7  -2109965.0 3172.71   1-0.35046 0.46927 0.18270 0.40930-0.91858 0.78246
  -1  -7   2110624.6 3555.28   1 0.51457-0.63164-0.57175-0.01934-0.63899 0.77501
  -1  -7   135240.64 1344.97   1 0.43519-0.57882-0.33030-0.26904 0.83756-0.76978
  -1  -7   133530.94 1467.57   1 0.55535-0.69957-0.52769-0.07234-0.64274 0.71088
  -1  -7   081321.34 2425.39   1 0.50666-0.67564-0.46824-0.13951 0.72390-0.72390
  -1  -7   084276.35 3241.68   1 0.58750-0.75733-0.49195-0.11668-0.64251 0.64251
  -1  -7  -142836.39 1450.28   1 0.55710-0.75073-0.58255-0.03395 0.59183-0.65973
  -1  -7  -144368.92 1924.34   1 0.60974-0.80519-0.46559-0.15164-0.64142 0.57329
  -1  -7  -2 5818.27  942.50   1 0.58682-0.80567-0.66987 0.04482 0.45486-0.59065
  -1  -7  -2 7161.83 1109.04   1 0.62409-0.84515-0.44781-0.17801-0.64029 0.50401
  -1  -7  -3 4341.68  624.37   1 0.59983-0.84384-0.73171 0.09814 0.32369-0.52753
  -1  -7  -3 5043.38  911.79   1 0.63197-0.87864-0.43776-0.19665-0.63950 0.43509
  -1  -7  -444210.61 1196.34   1 0.60072-0.86990-0.77305 0.13084 0.20375-0.47554
  -1  -7  -447762.44 2360.27   1 0.63441-0.90669-0.43461-0.20841-0.63924 0.36669
  -1  -7  -534406.61 1168.77   1 0.59353-0.88789-0.79908 0.14824 0.09576-0.43549
  -1  -7  -535673.88 1748.96   1 0.63210-0.93000-0.43759-0.21402-0.63949 0.29880
  -1  -7  -629447.52 2478.50   1 0.62549-0.94900-0.44603-0.21418-0.64015 0.23133
  -1  -7  -7  -84.39  219.00   1 0.61483-0.96394-0.45936-0.20945-0.64106 0.16410
   1   8 -10 9469.52  927.81   1 0.02773-0.10245-0.35252 0.96207-0.93539 0.25281
   1   8  -9  754.64  368.52   1 0.00431-0.05365-0.32335 0.94176-0.94626 0.33195
   1   8  -8  544.38  298.41   1-0.02768 0.00419-0.28426 0.91099-0.95834 0.41238
   1   8  -716284.13  990.07   1-0.06796 0.07002-0.23190 0.86740-0.97036 0.49264
   1   8  -621424.24 1025.38   1-0.11825 0.14586-0.16446 0.80873-0.97926 0.56979
   1   8  -5 9640.30  733.14   1-0.17888 0.23204-0.07999 0.73303-0.98061 0.63938
  -1  -8   512416.93 1875.99   1 0.28513-0.33583-0.75003 0.09777-0.59678 0.93683
   1   8  -4  276.17  200.17   1-0.24781 0.32569 0.02226 0.63958-0.96855 0.69631
  -1  -8   4  667.18  208.84   1 0.37643-0.45264-0.68911 0.02827-0.61919 0.89124
  -1  -8   310637.04 1326.61   1 0.32172-0.42574-0.13770-0.53070 0.93676-0.73286
   1   8  -311940.08  709.46   1-0.32357 0.42710 0.13925 0.53118-0.93589 0.73172
  -1  -8   312871.43 2340.05   1 0.44643-0.54814-0.63386-0.03555-0.63159 0.83562
  -1  -8   241018.80 1057.96   1 0.39785-0.52637-0.26436-0.41339 0.87853-0.74298
  -1  -8   244988.44 1418.41   1 0.49950-0.62673-0.58626-0.09173-0.63779 0.77381
  -1  -8   1 3924.20 1137.40   1 0.46739-0.62126-0.39014-0.29603 0.79330-0.72552
  -1  -8   1 4903.85 1210.86   1 0.53553-0.69011-0.54846-0.13851-0.64217 0.71031
  -1  -8   014741.00 1472.18   1 0.52412-0.70270-0.50506-0.18974 0.68571-0.68571
  -1  -8   016825.90 2455.45   1 0.56480-0.74500-0.51745-0.17812-0.64283 0.64283
  -1  -8  -1  513.69  169.63   1 0.56473-0.76852-0.60254-0.10080 0.56392-0.63182
  -1  -8  -1  853.53  263.73   1 0.58539-0.79120-0.49438-0.20979-0.64257 0.57443
  -1  -8  -227529.88 2292.94   1 0.58924-0.81826-0.67886-0.03304 0.43809-0.57388
  -1  -8  -229442.34 1551.94   1 0.59886-0.83028-0.47866-0.23410-0.64205 0.50578
  -1  -8  -329967.43 2464.22   1 0.60637-0.86340-0.46968-0.25169-0.64164 0.43723
  -1  -8  -423596.20 1380.28   1 0.60876-0.89141-0.46678-0.26318-0.64149 0.36894
  -1  -8  -524593.07 1998.65   1 0.60660-0.91486-0.46940-0.26916-0.64163 0.30094
  -1  -8  -6 1108.75  341.12   1 0.60027-0.93414-0.47698-0.27018-0.64198 0.23316
   1   9  -815081.84 1066.76   1-0.10411 0.09106-0.18365 0.89750-0.97746 0.43150
   1   9  -710234.13  856.12   1-0.14559 0.15809-0.12680 0.84942-0.98118 0.50346
   1   9  -6 3080.21  527.04   1-0.19514 0.23319-0.05671 0.78810-0.97913 0.56966
  -1  -9   5   62.68  205.61   1 0.24923-0.31330-0.02569-0.71211 0.96810-0.62827
   1   9  -5  194.82  260.78   1-0.25131 0.31391 0.02750 0.71278-0.96751 0.62721
  -1  -9   5   94.56  137.68   1 0.28722-0.34807-0.74877 0.00961-0.59736 0.93741
  -1  -9   4 8158.86 1594.87   1 0.31197-0.40115-0.12223-0.62428 0.94219-0.67032
   1   9  -410007.05  789.39   1-0.31391 0.40217 0.12392 0.62495-0.94132 0.66909
  -1  -9   410044.48 2227.06   1 0.36776-0.45412-0.69542-0.05231-0.61736 0.88940
  -1  -9   351700.99 1751.77   1 0.37721-0.49149-0.22856-0.52666 0.89747-0.69357
  -1  -9   363571.13 3761.99   1 0.43030-0.54216-0.64731-0.10899-0.62914 0.83317
  -1  -9   261983.32 2225.03   1 0.47839-0.61576-0.60583-0.15905-0.63568 0.77170
  -1  -9   111569.85 2075.60   1 0.51484-0.67772-0.57148-0.20198-0.63901 0.70702
  -1  -9   0 2653.79  592.26   1 0.53834-0.72891-0.54556-0.23695-0.64229 0.64229
  -1  -9  -112525.31 2456.96   1 0.55777-0.77395-0.52508-0.26603-0.64278 0.57464
  -1  -9  -230956.07 3388.35   1 0.57065-0.81243-0.51101-0.28870-0.64282 0.50654
  -1  -9  -327257.16 4084.00   1 0.57792-0.84532-0.50288-0.30544-0.64274 0.43832
  -1  -9  -4 4294.92  793.58   1 0.58030-0.87331-0.50019-0.31672-0.64269 0.37014
  -1 -10   316819.14 2417.05   1 0.40771-0.52973-0.66541-0.17779-0.62529 0.82932
  -1 -10   2 1736.95  409.80   1 0.45230-0.59982-0.62885-0.22293-0.63242 0.76844
  -1 -10   1 -168.54  270.58   1 0.48650-0.65952-0.59842-0.26193-0.63655 0.70456
  -1 -10   0 9295.73 2017.45   1 0.51210-0.71064-0.57415-0.29478-0.63881 0.63881
  -1 -10  -118634.11 2888.48   1 0.52704-0.75358-0.55708-0.32099-0.64178 0.57364
   2 -10  -3  592.84  221.79   1 0.56061-0.54337-0.59162-0.30253 0.57939-0.78307
   2 -10  -2 7876.50 1746.83   1 0.53505-0.49259-0.52951-0.35609 0.65827-0.79406
   2 -10  -123311.97 2991.67   1 0.50340-0.43639-0.46149-0.41514 0.73048-0.79825
   2 -10   017967.64 2750.69   1 0.46698-0.37462-0.38935-0.47887 0.79393-0.79393
   2 -10   017130.56 1276.73   1 0.68242-0.59150-0.36813-0.50134-0.63148 0.63148
   2 -10   112467.73 1806.84   1 0.42691-0.30920-0.31539-0.54442 0.84751-0.77973
   2 -10   111004.77 2122.95   1 0.65862-0.54209-0.40220-0.45867-0.63595 0.70409
   2 -10   2 2565.44  639.02   1 0.38488-0.24292-0.24153-0.60923 0.89079-0.75486
   2 -10   3 2364.99  659.60   1 0.34220-0.17513-0.17065-0.67140 0.92399-0.72010
  -2  10  -3 1813.60  483.07   1-0.34392 0.17589 0.17203 0.67246-0.92310 0.71892
   2 -10   4 1473.87  329.67   1 0.30073-0.10857-0.10456-0.72877 0.94795-0.67609
  -2  10  -4 1590.91  411.37   1-0.30260 0.10891 0.10612 0.72978-0.94718 0.67494
   2 -10   5 2246.87  586.54   1 0.26182-0.04456-0.04467-0.77995 0.96408-0.62424
  -2  10  -5 2455.33  622.47   1-0.26388 0.04452 0.04646 0.78084-0.96343 0.62313
   2  -9  -5 1704.35  528.62   1 0.58931-0.61235-0.67910-0.14530 0.43764-0.77711
   2  -9  -4 4837.79  676.12   1 0.57348-0.57130-0.62707-0.18878 0.52715-0.79873
   2  -9  -3  886.97  306.69   1 0.55047-0.52307-0.56597-0.24133 0.61372-0.81740
   2  -9  -2 3636.74  907.53   1 0.51999-0.46809-0.49652-0.30170 0.69503-0.83058
   2  -9  -1 1313.14  392.81   1 0.48294-0.40569-0.42027-0.36953 0.76819-0.83597
   2  -9   0 9324.75 1783.56   1 0.44031-0.33772-0.33962-0.44177 0.83112-0.83112
   2  -9   1 3149.66  865.38   1 0.39386-0.26592-0.25750-0.51549 0.88236-0.81458
   2  -9   2 1095.22  321.55   1 0.34570-0.19348-0.17636-0.58758 0.92161-0.78568
  -2   9  -2  765.51  361.89   1-0.34727 0.19451 0.17749 0.58857-0.92081 0.78469
   2  -9   2 2587.06  648.10   1 0.66735-0.51484-0.38998-0.37534-0.63447 0.77074
   2  -9   313685.37 1829.06   1 0.29764-0.12031-0.09974-0.65549 0.94945-0.74555
  -2   9  -313648.52 1069.65   1-0.29933 0.12092 0.10101 0.65646-0.94878 0.74460
   2  -9   4 3552.73  689.65   1 0.25186-0.04943-0.02964-0.71687 0.96730-0.69544
  -2   9  -4 2823.55  538.88   1-0.25372 0.04965 0.03113 0.71774-0.96677 0.69453
  -2   9  -5 1377.07  479.73   1-0.21190-0.01783-0.03078 0.77106-0.97680 0.63650
  -2   9  -6 1816.61  484.18   1-0.17501-0.07905-0.08548 0.81687-0.98084 0.57137
  -2   9  -7 5889.19  821.72   1-0.14289-0.13673-0.13056 0.85318-0.98108 0.50337
   2  -8  -7 2878.65  859.14   1 0.60142-0.66471-0.75139-0.00351 0.27146-0.74709
   2  -8  -6 4292.32  681.54   1 0.59729-0.63540-0.71473-0.03154 0.36384-0.77153
   2  -8  -5  175.97  145.37   1 0.58633-0.59920-0.66810-0.06945 0.45810-0.79757
   2  -8  -4 5920.37 1294.21   1 0.56784-0.55549-0.61104-0.11796 0.55152-0.82310
   2  -8  -3 1697.33  517.80   1 0.54100-0.50344-0.54329-0.17716 0.64198-0.84566
   2  -8  -211582.32 1610.25   1 0.50539-0.44326-0.46560-0.24579 0.72648-0.86203
   2  -8  -118982.62 2328.63   1 0.46204-0.37456-0.37996-0.32302 0.80133-0.86911
   2  -8   018428.36 2119.15   1 0.41229-0.29946-0.28948-0.40509 0.86383-0.86383
   2  -8   122500.29 3843.66   1 0.35876-0.22137-0.19778-0.48806 0.91223-0.84426
   2  -8   2 5463.76  829.33   1 0.30347-0.14098-0.10885-0.56827 0.94660-0.81066
  -2   8  -2 5796.02  886.23   1-0.30498 0.14184 0.10985 0.56918-0.94599 0.80988
   2  -8   3 1488.81  492.79   1 0.24963-0.06203-0.02629-0.64212 0.96798-0.76408
  -2   8  -3 1456.35  343.52   1-0.25129 0.06249 0.02747 0.64296-0.96751 0.76334
   2  -8   3 1762.53  399.07   1 0.65943-0.47095-0.40108-0.26870-0.63582 0.84023
  -2   8  -4 2548.67  578.05   1-0.20187-0.01153-0.04700 0.70881-0.97828 0.70530
  -2   8  -5 1703.37  459.65   1-0.15703-0.08192-0.11084 0.76388-0.98135 0.64012
  -2   8  -6 1544.78  405.78   1-0.11830-0.14621-0.16439 0.80866-0.97927 0.56980
  -2   8  -7 2984.62  678.97   1-0.08589-0.20416-0.20811 0.84362-0.97432 0.49660
  -2   8  -8 2294.71  623.09   1-0.05964-0.25597-0.24283 0.86957-0.96823 0.42227
   2  -7  -8  472.39  240.78   1 0.59996-0.67825-0.77853 0.10180 0.18416-0.72774
   2  -7  -7 1156.69  341.68   1 0.60136-0.65446-0.74978 0.08168 0.27603-0.75166
   2  -7  -6  -64.29  276.28   1 0.59667-0.62460-0.71129 0.05182 0.37153-0.77922
   2  -7  -5  375.00  324.14   1 0.58444-0.58715-0.66150 0.01080 0.46993-0.80940
   2  -7  -417432.47 2601.66   1 0.56359-0.54108-0.59949-0.04266 0.56830-0.83988
   2  -7  -3  280.16  205.07   1 0.53290-0.48517-0.52462-0.10898 0.66391-0.86759
   2  -7  -2 7930.25 1849.63   1 0.49166-0.41929-0.43760-0.18697 0.75283-0.88838
   2  -7  -1  693.67  245.98   1 0.44103-0.34332-0.34093-0.27523 0.83021-0.89798
   2  -7   0 6423.37  854.89   1 0.38334-0.26079-0.23892-0.36881 0.89216-0.89216
   2  -7   135351.75 3601.89   1 0.32074-0.17309-0.13615-0.46287 0.93732-0.86936
  -2   7  -134919.81 1481.46   1-0.32210 0.17423 0.13691 0.46369-0.93675 0.86869
   2  -7   216576.95  945.36   1 0.25764-0.08489-0.03835-0.55195 0.96547-0.82954
  -2   7  -218050.95  996.63   1-0.25911 0.08558 0.03924 0.55276-0.96504 0.82893
  -2   7  -3   40.53  288.23   1-0.19984 0.00154-0.04993 0.63340-0.97855 0.77381
  -2   7  -4  -63.91  323.53   1-0.14549-0.07835-0.12694 0.70164-0.98118 0.70820
  -2   7  -5 2128.38  464.93   1-0.09838-0.15102-0.19138 0.75731-0.97657 0.63534
  -2   7  -6  -52.87  341.58   1-0.05900-0.21595-0.24367 0.80083-0.96806 0.55859
  -2   7  -7  422.46  266.80   1-0.02715-0.27334-0.28494 0.83333-0.95815 0.48044
  -2   7  -8  200.14  377.17   1-0.00173-0.32472-0.31575 0.85575-0.94884 0.40278
  -2   7  -9  897.45  346.58   1 0.01700-0.36883-0.33921 0.87035-0.94055 0.32623
   2  -6 -10 1665.85  519.40   1 0.58158-0.70030-0.81347 0.20568 0.00270-0.68357
   2  -6  -9  828.34  367.74   1 0.59268-0.68596-0.80066 0.20212 0.08746-0.69899
   2  -6  -816188.58 2342.92   1 0.59957-0.66768-0.78072 0.19080 0.17600-0.71957
   2  -6  -724798.33 1177.75   1 0.60144-0.64436-0.75198 0.17069 0.26978-0.74541
   2  -6  -6  485.30  265.82   1 0.59691-0.61466-0.71262 0.13996 0.36858-0.77626
   2  -6  -511321.08 1207.55   1 0.58413-0.57668-0.66047 0.09661 0.47176-0.81123
   2  -6  -4  525.26  207.20   1 0.56145-0.52878-0.59383 0.03853 0.57630-0.84788
   2  -6  -3 6410.42  908.55   1 0.52701-0.46912-0.51143-0.03532 0.67874-0.88242
   2  -6  -2 3014.15  754.29   1 0.47958-0.39699-0.41369-0.12405 0.77385-0.90939
   2  -6  -111396.03 1213.01   1 0.42038-0.31243-0.30375-0.22558 0.85499-0.92276
   2  -6   0  808.22  266.92   1 0.35252-0.21970-0.18750-0.33340 0.91682-0.91682
  -2   6   0  745.52  281.43   1-0.35375 0.22116 0.18809 0.33407-0.91623 0.91623
   2  -6   152632.61 1325.13   1 0.27955-0.12163-0.07171-0.44048 0.95744-0.88948
  -2   6  -157166.18 1319.32   1-0.28082 0.12257 0.07232 0.44125-0.95703 0.88897
  -2   6  -2  -15.30  336.68   1-0.20958 0.02638-0.03581 0.54094-0.97713 0.84064
  -2   6  -3 8032.81  761.83   1-0.14294-0.06580-0.13049 0.62685-0.98109 0.77635
  -2   6  -4  350.63  418.65   1-0.08478-0.14951-0.20959 0.69718-0.97410 0.70112
   2  -6   4  795.94  164.58   1 0.64276-0.40793-0.42367-0.06361-0.63824 0.91079
  -2   6  -5  765.79  342.23   1-0.03627-0.22357-0.27321 0.75203-0.96126 0.62004
  -2   6  -6  592.82  225.07   1 0.00315-0.28905-0.32189 0.79236-0.94676 0.53722
  -2   6  -7   42.66  350.52   1 0.03348-0.34477-0.35961 0.82120-0.93250 0.45469
  -2   6  -8 3223.22  694.13   1 0.05618-0.39285-0.38730 0.84003-0.92023 0.37418
  -2   6  -9  476.67  424.97   1 0.07232-0.43436-0.40671 0.85058-0.91068 0.29637
  -2   6 -10  659.01  383.18   1 0.08286-0.47028-0.41926 0.85426-0.90407 0.22150
   2  -5 -10 6139.12  699.24   1 0.57847-0.68695-0.81553 0.29452-0.01651-0.66434
   2  -5  -9  403.51  331.40   1 0.59026-0.67357-0.80449 0.29219 0.06613-0.67890
   2  -5  -882391.30 2111.40   1 0.59843-0.65636-0.78585 0.28275 0.15587-0.69945
   2  -5  -738898.31 1222.81   1 0.60153-0.63427-0.75837 0.26390 0.25103-0.72666
   2  -5  -6139718.1 4146.59   1 0.59810-0.60567-0.71951 0.23366 0.35294-0.76063
   2  -5  -5 1655.07  490.95   1 0.58582-0.56820-0.66631 0.18930 0.46133-0.80081
   2  -5  -418915.06 2173.53   1 0.56224-0.51940-0.59590 0.12745 0.57339-0.84496
   2  -5  -312309.70 1595.40   1 0.52425-0.45677-0.50582 0.04648 0.68504-0.88836
   2  -5  -246047.38 1370.17   1 0.47029-0.37746-0.39568-0.05524 0.78883-0.92437
   2  -5  -170379.81 1270.47   1 0.40072-0.28254-0.26933-0.17319 0.87571-0.94348
   2  -5   024016.67  941.27   1 0.32010-0.17702-0.13512-0.29897 0.93769-0.93769
  -2   5   025119.82  975.00   1-0.32122 0.17825 0.13551 0.29962-0.93725 0.93725
  -2   5  -1 -264.77  299.65   1-0.23547 0.06684 0.00387 0.42267-0.97187 0.90381
  -2   5  -274312.30 1523.31   1-0.15371-0.03992-0.11549 0.53350-0.98134 0.84485
  -2   5  -3  590.54  299.23   1-0.08042-0.13876-0.21540 0.62465-0.97320 0.76847
  -2   5  -4 8346.74  769.92   1-0.01933-0.22540-0.29493 0.69541-0.95532 0.68234
  -2   5  -5 5927.69  572.69   1 0.02966-0.30039-0.35490 0.74695-0.93443 0.59314
  -2   5  -616587.81  986.94   1 0.06693-0.36303-0.40024 0.78343-0.91395 0.50441
  -2   5  -7 1015.85  353.62   1 0.09447-0.41596-0.43296 0.80728-0.89644 0.41864
  -2   5  -8  827.42  363.30   1 0.11393-0.46080-0.45566 0.82112-0.88282 0.33676
  -2   5  -9  200.87  372.42   1 0.12674-0.49899-0.47041 0.82700-0.87329 0.25898
  -2   5 -10   84.26  339.18   1 0.13404-0.53167-0.47875 0.82647-0.86765 0.18508
   2  -4 -11 3018.84  586.25   1 0.55748-0.68087-0.82120 0.37827-0.12179-0.62715
   2  -4 -10  827.06  482.76   1 0.57311-0.67134-0.81813 0.38391-0.04689-0.63396
   2  -4  -9  658.15  313.49   1 0.58613-0.65920-0.80950 0.38399 0.03374-0.64652
   2  -4  -8 7542.73 1221.18   1 0.59596-0.64370-0.79365 0.37736 0.12217-0.66575
   2  -4  -7 2814.87  427.57   1 0.60111-0.62367-0.76898 0.36132 0.21752-0.69315
   2  -4  -6117414.8 3429.24   1 0.59993-0.59732-0.73252 0.33349 0.32169-0.72937
   2  -4  -5 2038.23  327.41   1 0.58964-0.56186-0.68040 0.29024 0.43516-0.77463
   2  -4  -446582.82 1093.77   1 0.56675-0.51375-0.60805 0.22644 0.55593-0.82751
   2  -4  -350008.65 1488.59   1 0.52674-0.44852-0.51083 0.13778 0.67940-0.88308
   2  -4  -2113729.8 1794.48   1 0.46548-0.36242-0.38650 0.02239 0.79619-0.93174
   2  -4  -126284.83  963.44   1 0.38374-0.25550-0.23960-0.11638 0.89181-0.95977
   2  -4   0125140.8 2437.49   1 0.28577-0.13242-0.08130-0.26597 0.95484-0.95484
  -2   4   0133736.2 1937.72   1-0.28677 0.13342 0.08150 0.26661-0.95452 0.95452
  -2   4  -1278071.2 3306.59   1-0.18537 0.00684-0.07073 0.41041-0.98011 0.91187
  -2   4  -2 2726.59  305.64   1-0.09071-0.11336-0.20167 0.53258-0.97524 0.83875
  -2   4  -3178870.3 2522.26   1-0.01124-0.21838-0.30522 0.62736-0.95221 0.74747
  -2   4  -4 1095.91  258.25   1 0.05151-0.30706-0.38163 0.69527-0.92287 0.64984
  -2   4  -5175797.3 3638.44   1 0.09827-0.37920-0.43741 0.74219-0.89387 0.55258
  -2   4  -6 3718.73  578.46   1 0.13202-0.43834-0.47644 0.77236-0.86923 0.45968
  -2   4  -7203472.4 5859.80   1 0.15543-0.48712-0.50287 0.78992-0.85026 0.37246
  -2   4  -8 1577.93  346.82   1 0.17068-0.52775-0.51981 0.79799-0.83705 0.29099
  -2   4  -9 -123.98  397.90   1 0.17948-0.56193-0.52948 0.79880-0.82911 0.21479
  -2   4 -10 4039.65  757.19   1 0.18311-0.59094-0.53344 0.79390-0.82577 0.14320
  -2   4 -11 3167.11  651.42   1 0.18249-0.61569-0.53276 0.78435-0.82635 0.07552
   2  -3 -12  894.76  366.30   1 0.52982-0.66813-0.81733 0.45248-0.22639-0.59064
   2  -3 -1110761.99 1036.52   1 0.54814-0.66129-0.82090 0.46476-0.16014-0.58880
   2  -3 -1045019.11 2062.86   1 0.56473-0.65271-0.82045 0.47301-0.08907-0.59178
   2  -3  -917671.91 2462.00   1 0.57921-0.64204-0.81508 0.47635-0.01205-0.60071
   2  -3  -820274.60 2473.87   1 0.59111-0.62867-0.80326 0.47378 0.07310-0.61667
   2  -3  -7 5794.64  498.76   1 0.59907-0.61145-0.78318 0.46233 0.16652-0.64215
   2  -3  -6266405.6 3007.86   1 0.60143-0.58863-0.75160 0.43938 0.27088-0.67856
   2  -3  -595320.75 1444.60   1 0.59520-0.55723-0.70379 0.40021 0.38780-0.72754
   2  -3  -4227928.2 3041.30   1 0.57549-0.51232-0.63301 0.33825 0.51778-0.78936
   2  -3  -3  450.83  134.27   1 0.53571-0.44733-0.53102 0.24482 0.65652-0.86020
   2  -3  -2193188.8 2353.77   1 0.46791-0.35461-0.39113 0.11384 0.79250-0.92805
   2  -3  -1420501.8 4553.60   1 0.37003-0.23152-0.21651-0.05265 0.90343-0.97140
   2  -3   0329287.6 3509.43   1 0.24893-0.08532-0.02524-0.23521 0.96819-0.96819
  -2   3   0353332.5 3724.47   1-0.24979 0.08605 0.02522 0.23585-0.96796 0.96796
  -2   3  -1309482.3 3362.11   1-0.12645-0.06251-0.15324 0.40580-0.98006 0.91181
  -2   3  -2 1326.46  271.49   1-0.01830-0.19621-0.29624 0.54004-0.95493 0.81844
  -2   3  -3134152.8 1986.75   1 0.06598-0.30636-0.39911 0.63434-0.91452 0.70975
  -2   3  -4 3196.15  370.00   1 0.12682-0.39258-0.47050 0.69686-0.87323 0.60020
  -2   3  -5117802.5 1759.28   1 0.16906-0.46020-0.51802 0.73552-0.83849 0.49720
  -2   3  -6139053.1 2184.24   1 0.19731-0.51383-0.54882 0.75746-0.81231 0.40277
  -2   3  -744661.27 1995.31   1 0.21563-0.55732-0.56599 0.76683-0.79571 0.31834
  -2   3  -842853.01 1709.59   1 0.22578-0.59282-0.57669 0.76886-0.78514 0.23958
  -2   3  -9 3939.10  666.74   1 0.23005-0.62244-0.58116 0.76467-0.78059 0.16683
  -2   3 -1019720.01 1248.15   1 0.22971-0.64745-0.58080 0.75564-0.78095 0.09900
  -2   3 -11  547.50  439.88   1 0.22561-0.66871-0.57652 0.74268-0.78531 0.03516
   2  -2 -1210833.41 1603.00   1 0.51615-0.64421-0.81277 0.53470-0.27016-0.54687
   2  -2 -1171687.71 2248.84   1 0.53489-0.63779-0.81864 0.54929-0.20904-0.53989
   2  -2 -10   67.64  332.50   1 0.55232-0.63006-0.82119 0.56054-0.14345-0.53740
   2  -2  -9 1504.27  411.30   1 0.56821-0.62080-0.81970 0.56776-0.07217-0.54059
   2  -2  -828281.97 1304.55   1 0.58216-0.60958-0.81304 0.56981 0.00641-0.55110
   2  -2  -7163917.5 2200.52   1 0.59347-0.59567-0.79921 0.56517 0.09511-0.57074
   2  -2  -696262.96 1439.86   1 0.60044-0.57746-0.77534 0.54993 0.19572-0.60340
   2  -2  -5177827.3 2372.21   1 0.60034-0.55219-0.73620 0.51942 0.31240-0.65213
   2  -2  -417884.81  661.78   1 0.58773-0.51440-0.67318 0.46527 0.44876-0.72034
   2  -2  -3211064.5 2484.46   1 0.55320-0.45465-0.57271 0.37336 0.60495-0.80863
   2  -2  -2 2360.54  317.95   1 0.48208-0.35855-0.41858 0.22812 0.76966-0.90520
   2  -2  -1855244.0 3229.30   1 0.36386-0.21508-0.20622 0.02387 0.90833-0.97630
  -2   2   043502.50 1166.95   1-0.20979 0.03593-0.03550 0.20972-0.97709 0.97709
  -2   2  -1 4446.39  277.45   1-0.05528-0.14412-0.24853 0.41399-0.96704 0.89879
  -2   2  -2141425.9 1824.87   1 0.06683-0.29204-0.40013 0.55695-0.91401 0.77749
  -2   2  -3426276.5 5109.95   1 0.15109-0.40168-0.49801 0.64597-0.85390 0.64912
  -2   2  -475091.87 1333.41   1 0.20635-0.48221-0.55611 0.69579-0.80508 0.53230
  -2   2  -5 2240.97  278.12   1 0.24075-0.54196-0.59227 0.72327-0.76892 0.42795
  -2   2  -6 6625.72  502.51   1 0.26144-0.58800-0.61339 0.73572-0.74524 0.33607
  -2   2  -7124870.7 3619.66   1 0.27271-0.62462-0.62467 0.73834-0.73171 0.25434
  -2   2  -886394.23 1830.12   1 0.27725-0.65451-0.62917 0.73417-0.72613 0.18057
  -2   2  -919655.07 1006.19   1 0.27677-0.67938-0.62870 0.72503-0.72672 0.11296
  -2   2 -10 1079.83  381.33   1 0.27240-0.70036-0.62436 0.71202-0.73209 0.05014
  -2   2 -11    0.11  416.92   1 0.26486-0.71816-0.61682 0.69581-0.74119-0.00894
   2  -1 -1344577.18 1810.79   1 0.47759-0.62220-0.79379 0.59450-0.37654-0.50933
   2  -1 -1227317.75 3832.87   1 0.49743-0.61674-0.80438 0.61373-0.32483-0.49290
   2  -1 -11 1017.79  286.28   1 0.51679-0.60945-0.81301 0.63044-0.26821-0.48073
   2  -1 -10  455.74  352.78   1 0.53463-0.60213-0.81858 0.64472-0.20994-0.47091
   2  -1  -9163896.6 4998.31   1 0.55147-0.59381-0.82115 0.65600-0.14689-0.46587
   2  -1  -8136107.1 3968.65   1 0.56714-0.58433-0.81996 0.66351-0.07746-0.46722
   2  -1  -7163329.6 2034.36   1 0.58127-0.57329-0.81370 0.66596 0.00069-0.47729
   2  -1  -6106118.2 1705.46   1 0.59309-0.55994-0.79992 0.66132 0.09142-0.49910
   2  -1  -5204398.2 2503.71   1 0.60058-0.54224-0.77425 0.64428 0.19957-0.53931
   2  -1  -429841.72  896.49   1 0.59934-0.51582-0.72782 0.60648 0.33326-0.60505
   2  -1  -3 4647.33  603.04   1 0.57868-0.46997-0.64276 0.53026 0.50196-0.70564
  -2   1  -1 2264.06  190.42   1 0.03629-0.24632-0.36306 0.44147-0.93105 0.86280
  -2   1  -1 2692.62  169.17   1-0.37413 0.16493-0.88721 0.96538-0.26993 0.20205
  -2   1  -2540043.8 5179.27   1 0.16720-0.40261-0.51596 0.58551-0.84013 0.70361
  -2   1  -317484.26  703.94   1 0.24351-0.50424-0.59512 0.65629-0.76584 0.56126
  -2   1  -322095.45  605.03   1-0.06639-0.19386-0.88665 0.94771-0.45763 0.25347
  -2   1  -515055.16  657.15   1 0.30995-0.62137-0.66082 0.70465-0.68355 0.34257
  -2   1  -518840.81  372.38   1 0.13688-0.44836-0.82550 0.86943-0.54754 0.20751
  -2   1  -675095.00 1362.77   1 0.32169-0.65846-0.67183 0.70699-0.66719 0.25802
  -2   1  -787391.53 2681.88   1 0.32576-0.68789-0.67561 0.70209-0.66138 0.18401
  -2   1  -890516.91 1840.57   1 0.32451-0.71198-0.67445 0.69226-0.66317 0.11761
  -2   1  -9 1091.26  315.20   1 0.31932-0.73214-0.66962 0.67877-0.67054 0.05679
  -2   1 -10 3063.13  579.46   1 0.31103-0.74921-0.66185 0.66232-0.68206 0.00011
  -2   1 -1113635.40 1206.09   1 0.30019-0.76371-0.65152 0.64333-0.69670-0.05344
   2   0 -13 7182.41 1283.16   1 0.45479-0.58913-0.77974 0.66734-0.43029-0.45558
   2   0 -12  697.91  355.11   1 0.47396-0.58300-0.79168 0.68793-0.38547-0.43226
   2   0 -11 2370.06  524.54   1 0.49228-0.57601-0.80180 0.70670-0.33876-0.41083
   2   0 -1023951.59 1642.34   1 0.50982-0.56825-0.81004 0.72358-0.28964-0.39180
   2   0  -938936.39 1581.41   1 0.52710-0.55920-0.81653 0.73816-0.23542-0.37734
   2   0  -8 5920.78 1124.42   1 0.54325-0.55019-0.82029 0.75063-0.17886-0.36582
   2   0  -740281.51  994.92   1 0.55877-0.54055-0.82114 0.76019-0.11617-0.36042
   2   0  -6190462.0 2586.02   1 0.57357-0.53019-0.81795 0.76570-0.04439-0.36412
   2   0  -5595730.3 3520.53   1 0.58720-0.51867-0.80836 0.76482 0.04169-0.38212
   2   0  -4748598.2 3216.07   1 0.59818-0.50449-0.78682 0.75230 0.15191-0.42370
   2   0  -316795.08  523.18   1 0.60059-0.48172-0.73874 0.71285 0.30584-0.50968
  -2   0   322243.69  668.67   1-0.58093 0.46394-0.80841 0.83407-0.09478 0.29844
   2   0  -2471494.1 4367.41   1 0.57093-0.42684-0.61973 0.60263 0.53848-0.67426
  -2   0   2668728.3 6130.73   1-0.44552 0.30286-0.86914 0.88626-0.21468 0.35045
   2   0  -1287891.9 2728.19   1 0.42372-0.25437-0.30969 0.30128 0.85120-0.91897
  -2   0   1430472.1 4104.92   1-0.27839 0.10997-0.90090 0.90944-0.33296 0.40101
  -2   0  -1442507.6 4131.49   1 0.16154-0.38178-0.50968 0.50082-0.84505 0.77679
  -2   0  -271733.75 1003.17   1 0.28288-0.52847-0.63472 0.61738-0.71909 0.58270
  -2   0  -285985.44 1098.59   1 0.21316-0.45845-0.78989 0.77272-0.57499 0.43898
  -2   0  -3124138.3 1598.79   1 0.33793-0.60887-0.68673 0.66072-0.64358 0.43899
  -2   0  -3137058.0 1742.17   1 0.31169-0.58230-0.73352 0.70778-0.60397 0.39994
  -2   0  -4631179.1 6244.85   1 0.36339-0.65968-0.70926 0.67458-0.60405 0.33127
  -2   0  -4653157.0 3599.33   1 0.37336-0.66948-0.69136 0.65705-0.61855 0.34651
  -2   0  -5286591.5 2390.25   1 0.37408-0.69572-0.71840 0.67504-0.58647 0.24550
  -2   0  -5293153.5 2157.02   1 0.40629-0.72791-0.66652 0.62363-0.62503 0.28498
  -2   0  -6123228.6 1753.30   1 0.37638-0.72337-0.72033 0.66831-0.58262 0.17345
  -2   0  -6118955.4 1482.88   1 0.41735-0.76448-0.65779 0.60632-0.62699 0.21892
  -2   0  -792592.09 2791.65   1 0.37335-0.74569-0.71778 0.65708-0.58770 0.11033
  -2   0  -786527.64 2585.97   1 0.41116-0.78380-0.66270 0.60265-0.62591 0.14983
  -2   0  -8  106.25  321.85   1 0.36660-0.76429-0.71202 0.64266-0.59884 0.05328
  -2   0  -9  276.64  334.85   1 0.35702-0.78006-0.70373 0.62569-0.61424 0.00048
  -2   0 -1015817.19 1138.84   1 0.34514-0.79353-0.69322 0.60652-0.63269-0.04925
  -2   0 -1141994.77 1752.70   1 0.33128-0.80501-0.68067 0.58530-0.65339-0.09674
   2   1 -13 7619.35  796.55   1 0.42670-0.55077-0.76022 0.73472-0.48987-0.39600
   2   1 -1229128.96 1298.18   1 0.44456-0.54332-0.77289 0.75603-0.45277-0.36496
   2   1 -1115582.40 1117.43   1 0.46148-0.53494-0.78405 0.77584-0.41507-0.33451
   2   1 -10144892.2 2614.46   1 0.47754-0.52568-0.79376 0.79420-0.37667-0.30477
   2   1  -916642.53  920.91   1 0.49280-0.51564-0.80207 0.81115-0.33737-0.27592
   2   1  -820415.68  778.97   1 0.50734-0.50488-0.80898 0.82671-0.29689-0.24826
   2   1  -7101096.5 1517.69   1 0.52170-0.49325-0.81478 0.84062-0.25286-0.22373
   2   1  -6321164.5 5016.57   1 0.53512-0.48151-0.81870 0.85324-0.20822-0.20028
   2   1  -5276279.6 3135.14   1 0.54831-0.46953-0.82092 0.86417-0.15949-0.18094
  -2  -1   5401172.3 3991.90   1-0.61616 0.53880-0.78526 0.74135-0.06086 0.40009
   2   1  -4104913.1 1355.74   1 0.56167-0.45774-0.82089 0.87284-0.10321-0.16913
  -2  -1   4152598.3 1768.35   1-0.48038 0.37859-0.85713 0.80463-0.18587 0.45742
   2   1  -350443.76 1228.98   1 0.57608-0.44699-0.81682 0.87748-0.03043-0.17382
  -2  -1   375391.14 1803.14   1-0.31018 0.18244-0.89818 0.83712-0.31153 0.51569
   2   1  -2392209.3 3574.26   1 0.59297-0.43873-0.80015 0.86971 0.09018-0.22607
  -2  -1   2595637.5 5547.52   1-0.12466-0.02864-0.89591 0.82631-0.42637 0.56248
  -2  -1  -210274.83  369.10   1 0.40291-0.65845-0.74212 0.63793-0.53563 0.39934
  -2  -1  -210215.18  456.45   1 0.41721-0.67246-0.65790 0.55385-0.62696 0.49094
  -2  -1  -3147317.0 1853.16   1 0.42570-0.70655-0.75948 0.64665-0.49188 0.28744
  -2  -1  -3144234.4 2016.61   1 0.47016-0.75092-0.61323 0.50060-0.63473 0.43070
  -2  -1  -4180702.4 2265.27   1 0.43171-0.73786-0.76385 0.64237-0.47973 0.20715
  -2  -1  -4174899.6 2253.66   1 0.50035-0.80661-0.58546 0.46425-0.63787 0.36582
  -2  -1  -5282613.7 2693.50   1 0.42990-0.76136-0.76255 0.63242-0.48341 0.14268
  -2  -1  -5266028.3 2992.60   1 0.51341-0.84519-0.57288 0.44309-0.63891 0.29886
  -2  -1  -619572.98 2423.35   1 0.42363-0.78039-0.75795 0.61918-0.49602 0.08715
  -2  -1  -618457.63  575.24   1 0.51318-0.87046-0.57310 0.43474-0.63889 0.23083
  -2  -1  -7 2812.00  568.58   1 0.41436-0.79644-0.75099 0.60357-0.51409 0.03708
  -2  -1  -7 2594.28  636.96   1 0.50199-0.88478-0.58390 0.43695-0.63801 0.16193
  -2  -1  -815764.68  893.33   1 0.40286-0.81024-0.74208 0.58601-0.53573-0.00942
  -2  -1  -813499.09 1155.39   1 0.48105-0.88934-0.60342 0.44790-0.63597 0.09189
  -2  -1  -943330.45 1534.25   1 0.38951-0.82220-0.73138 0.56667-0.55977-0.05352
  -2  -1 -10 1178.70  299.27   1 0.37443-0.83303-0.71869 0.54481-0.58589-0.09605
  -2  -1 -11 2336.18  589.62   1 0.35790-0.84185-0.70449 0.52194-0.61285-0.13729
   2   2 -1325058.02 1508.80   1 0.39292-0.50672-0.73415 0.79555-0.55373-0.33214
   2   2 -1249501.39 2110.30   1 0.40871-0.49720-0.74665 0.81669-0.52484-0.29289
   2   2 -1128014.89 1246.73   1 0.42323-0.48642-0.75766 0.83635-0.49680-0.25278
   2   2 -1029997.94 3307.78   1 0.43644-0.47432-0.76723 0.85457-0.46996-0.21148
   2   2  -929908.58 1505.05   1 0.44822-0.46080-0.77538 0.87136-0.44482-0.16847
   2   2  -8584174.1 8086.14   1 0.45839-0.44565-0.78208 0.88671-0.42216-0.12299
   2   2  -7151768.4 1950.47   1 0.46657-0.42852-0.78723 0.90050-0.40320-0.07380
   2   2  -6 -147.80  279.50   1 0.47205-0.40870-0.79055 0.91247-0.39011-0.01875
  -2  -2   6  488.22  147.78   1-0.57246 0.51154-0.81343 0.69132-0.10298 0.51029
   2   2  -5283195.6 3319.20   1 0.47334-0.38468-0.79131 0.92188-0.38698 0.04626
  -2  -2   5422202.7 4188.23   1-0.41603 0.32943-0.87762 0.74695-0.23808 0.57751
   2   2  -4219133.8 2392.28   1 0.46681-0.35285-0.78738 0.92659-0.40262 0.13004
  -2  -2   4332805.9 3535.39   1-0.23238 0.11976-0.90248 0.76328-0.36265 0.63486
   2   2  -3283843.6 2813.07   1 0.44123-0.30196-0.77059 0.91845-0.45987 0.25544
  -2  -2   3399995.2 4146.13   1-0.04386-0.09449-0.88294 0.73499-0.46743 0.67145
   2   2  -2114304.7 1168.60   1 0.34013-0.17551-0.68872 0.84574-0.64027 0.50388
  -2  -2   2132729.3 1666.25   1 0.12763-0.29146-0.82934 0.67281-0.54395 0.67997
  -2  -2   1  -34.58  121.65   1 0.27101-0.45989-0.75842 0.59321-0.59273 0.66075
  -2  -2   014396.86  343.17   1 0.44870-0.66390-0.77570 0.60190-0.44378 0.44378
  -2  -2   016057.75  577.15   1 0.37928-0.59367-0.68702 0.51323-0.61979 0.61979
  -2  -2  -164795.91  554.62   1 0.50144-0.74195-0.80631 0.62386-0.31370 0.24555
  -2  -2  -166753.79 1697.08   1 0.45610-0.69599-0.62558 0.44321-0.63294 0.56493
  -2  -2  -2234008.2 2448.70   1 0.50264-0.76845-0.80687 0.61578-0.31033 0.17404
  -2  -2  -2237700.5 3002.35   1 0.50736-0.77276-0.57875 0.38781-0.63845 0.50243
  -2  -2  -3123863.8 1603.71   1 0.49616-0.78727-0.80376 0.60402-0.32830 0.12387
  -2  -2  -3121641.4 1788.64   1 0.53726-0.82939-0.54668 0.34700-0.64224 0.43783
  -2  -2  -4  690.11  166.70   1 0.48657-0.80299-0.79880 0.59042-0.35376 0.08118
  -2  -2  -4  988.81  245.30   1 0.55408-0.87182-0.52905 0.32076-0.64272 0.37017
  -2  -2  -5 -327.69  238.18   1 0.47511-0.81684-0.79236 0.57533-0.38266 0.04193
  -2  -2  -5 -317.41  237.34   1 0.55926-0.90262-0.52347 0.30659-0.64279 0.30211
  -2  -2  -691607.82 2789.58   1 0.46222-0.82925-0.78452 0.55884-0.41337 0.00450
  -2  -2  -682921.82 2811.62   1 0.55500-0.92397-0.52806 0.30257-0.64274 0.23392
  -2  -2  -787590.71 1803.37   1 0.44809-0.84043-0.77529 0.54097-0.44512-0.03188
  -2  -2  -775128.83 2159.69   1 0.54261-0.93719-0.54114 0.30706-0.64244 0.16548
  -2  -2  -878210.93 1870.46   1 0.43280-0.85045-0.76464 0.52167-0.47749-0.06766
  -2  -2  -870234.53 1919.03   1 0.52421-0.94265-0.56221 0.31980-0.63962 0.09553
  -2  -2  -915140.09 2701.66   1 0.41637-0.85933-0.75252 0.50091-0.51022-0.10307
  -2  -2  -914994.86 1168.30   1 0.49696-0.94091-0.58866 0.33767-0.63756 0.02547
  -2  -2 -10 -114.91  309.86   1 0.39880-0.86706-0.73886 0.47860-0.54316-0.13828
   2   3 -13 5778.56  897.40   1 0.35286-0.45688-0.70007 0.84890-0.62078-0.26574
   2   3 -12 3783.27  708.19   1 0.36579-0.44445-0.71133 0.86882-0.60016-0.21817
   2   3 -11 -121.56  352.42   1 0.37686-0.43017-0.72074 0.88690-0.58180-0.16833
   2   3 -1015434.02  886.01   1 0.38623-0.41384-0.72870 0.90293-0.56552-0.11592
   2   3  -968508.09 2299.20   1 0.39264-0.39494-0.73392 0.91680-0.55424-0.05905
   2   3  -8 7938.16  818.11   1 0.39572-0.37271-0.73640 0.92793-0.54872 0.00356
   2   3  -7198865.3 2310.44   1 0.39416-0.34584-0.73515 0.93532-0.55153 0.07451
  -2  -3   7268913.0 2583.38   1-0.55648 0.51075-0.82241 0.62213-0.11816 0.59336
   2   3  -6   30.55  242.56   1 0.38548-0.31186-0.72808 0.93690-0.56682 0.15795
  -2  -3   6    5.56  122.48   1-0.38994 0.31854-0.88392 0.67509-0.25810 0.66541
   2   3  -5209880.7 2702.93   1 0.36386-0.26507-0.70966 0.92785-0.60330 0.26232
  -2  -3   5309108.6 3369.11   1-0.20295 0.10544-0.90208 0.68474-0.38084 0.72111
   2   3  -4 2685.34  263.33   1 0.31932-0.19518-0.66962 0.89648-0.67054 0.39776
   2   3  -3484366.9 4612.87   1 0.22167-0.07219-0.57237 0.80790-0.78945 0.58487
  -2  -3   3566865.1 6801.38   1 0.14413-0.29267-0.82241 0.58762-0.55032 0.75434
   2   3  -298044.22 1094.17   1-0.01525 0.19023-0.30013 0.54392-0.95377 0.81728
  -2  -3   2105087.8 1528.81   1 0.27967-0.45319-0.75331 0.50978-0.59523 0.73125
  -2  -3   156766.24 1285.55   1 0.44160-0.64165-0.34198 0.08992 0.82947-0.76170
  -2  -3   170414.59  995.88   1 0.38344-0.58247-0.68393 0.43183-0.62063 0.68865
  -2  -3   064202.80  491.85   1 0.60120-0.82614-0.74664 0.48620 0.28474-0.28474
  -2  -3   069925.55 1073.77   1 0.45938-0.68392-0.62273 0.36204-0.63337 0.63337
  -2  -3  -1260881.2 2641.89   1 0.58517-0.83539-0.81045 0.54139 0.02686-0.09494
  -2  -3  -1270361.1 3413.90   1 0.51244-0.76248-0.57382 0.30456-0.63884 0.57083
  -2  -3  -2130256.6 1582.85   1 0.56343-0.83880-0.82066 0.54288-0.09516-0.04100
  -2  -3  -2123957.8 1863.57   1 0.54527-0.82215-0.53837 0.26033-0.64252 0.50624
  -2  -3  -362478.94  889.59   1 0.54443-0.84496-0.82046 0.53398-0.17441-0.02984
  -2  -3  -360697.73 1286.88   1 0.56666-0.86916-0.51541 0.22877-0.64283 0.43842
  -2  -3  -424846.29  712.30   1 0.52691-0.85260-0.81647 0.52128-0.23605-0.03629
  -2  -3  -423098.66  735.36   1 0.57713-0.90524-0.50377 0.20853-0.64275 0.37020
  -2  -3  -5368494.0 9954.40   1 0.50920-0.86120-0.80978 0.50585-0.29146-0.04925
  -2  -3  -5378048.7 4688.13   1 0.57876-0.93248-0.50192 0.19809-0.64272 0.30204
  -2  -3  -624151.76 1110.82   1 0.49210-0.86941-0.80171 0.48914-0.33922-0.06964
  -2  -3  -622658.68 1942.58   1 0.57294-0.95227-0.50846 0.19603-0.64280 0.23398
  -2  -3  -7 8868.29 1165.81   1 0.47464-0.87726-0.79208 0.47086-0.38380-0.09321
  -2  -3  -7 8078.45 1758.77   1 0.56047-0.96542-0.52216 0.20114-0.64280 0.16585
  -2  -3  -8 5246.35  886.97   1 0.45660-0.88453-0.78092 0.45106-0.42621-0.11894
  -2  -3  -8 5055.77  861.94   1 0.54177-0.97232-0.54202 0.21239-0.64241 0.09731
  -2  -3  -9 2566.42  742.80   1 0.43782-0.89105-0.76821 0.42969-0.46707-0.14622
  -2  -3  -9 2795.57  599.39   1 0.51877-0.97287-0.56762 0.22973-0.63928 0.02718
  -2  -3 -1011702.38 2848.76   1 0.41816-0.89669-0.75387 0.40671-0.50676-0.17467
   2   4 -13  282.92  369.36   1 0.30715-0.40095-0.65817 0.89418-0.68735-0.19918
   2   4 -12 4913.21  764.52   1 0.31649-0.38494-0.66698 0.91166-0.67450-0.14383
   2   4 -1118212.08 1144.33   1 0.32321-0.36631-0.67324 0.92659-0.66503-0.08510
   2   4 -10 5888.29  676.61   1 0.32674-0.34449-0.67651 0.93853-0.65997-0.02197
   2   4  -9 1571.10  377.78   1 0.32622-0.31862-0.67603 0.94671-0.66072 0.04697
   2   4  -830526.20 1441.17   1 0.32022-0.28727-0.67046 0.94982-0.66927 0.12371
  -2  -4   835495.73 1219.98   1-0.56901 0.53848-0.81542 0.53697-0.10628 0.64937
   2   4  -742029.87 1063.65   1 0.30639-0.24808-0.65744 0.94547-0.68839 0.21103
  -2  -4   761070.78  945.04   1-0.39767 0.34147-0.88217 0.59517-0.25224 0.72743
   2   4  -6178674.5 1924.10   1 0.28060-0.19695-0.63248 0.92917-0.72196 0.31279
  -2  -4   6257267.1 2101.16   1-0.21073 0.12834-0.90229 0.60681-0.37609 0.78441
   2   4  -548972.13  934.15   1 0.23537-0.12637-0.58670 0.89207-0.77484 0.43386
  -2  -4   570361.02 1067.99   1-0.03039-0.07740-0.87993 0.57546-0.47411 0.81415
   2   4  -446239.65 1307.45   1 0.15503-0.02086-0.50243 0.81607-0.85060 0.57757
  -2  -4   457918.04 1604.51   1 0.12700-0.26027-0.82960 0.51655-0.54371 0.81574
   2   4  -3 2466.14  225.98   1 0.01763 0.14190-0.34001 0.66251-0.94025 0.73548
  -2  -4   3 3077.76  493.75   1 0.25909-0.41725-0.76531 0.44346-0.58921 0.79324
   2   4  -298146.09 1194.06   1-0.20315 0.38826-0.04348 0.37441-0.97818 0.84206
  -2  -4   2104743.5 2102.40   1 0.36232-0.54599-0.69931 0.36889-0.61617 0.75219
  -2  -4   1176717.6 1915.84   1 0.44957-0.65985-0.35664 0.01776 0.81895-0.75117
  -2  -4   1205518.2 2853.16   1 0.44027-0.64945-0.63905 0.30005-0.63068 0.69869
  -2  -4   0284695.7 2957.86   1 0.57963-0.81481-0.64571 0.29831 0.49706-0.49706
  -2  -4   0316402.3 4596.33   1 0.49702-0.73171-0.58861 0.24103-0.63757 0.63757
  -2  -4  -1153412.7 1827.42   1 0.60140-0.86171-0.76408 0.40820 0.23341-0.30136
  -2  -4  -1159302.6 2418.99   1 0.53401-0.79564-0.55001 0.19363-0.64211 0.57397
  -2  -4  -283236.66  965.22   1 0.58984-0.87545-0.80508 0.44052 0.06259-0.19876
  -2  -4  -281709.71 1430.33   1 0.56053-0.84778-0.52210 0.15712-0.64280 0.50653
  -2  -4  -3 5241.38  328.59   1 0.57183-0.88260-0.81861 0.44534-0.05368-0.15057
  -2  -4  -3 5940.71 1120.89   1 0.57633-0.88919-0.50467 0.13108-0.64276 0.43835
  -2  -4  -4153965.0 4186.55   1 0.55283-0.88876-0.82121 0.43923-0.14134-0.13099
  -2  -4  -4157123.3 4750.39   1 0.58345-0.92192-0.49659 0.11441-0.64262 0.37007
  -2  -4  -5  257.68  233.05   1 0.53378-0.89487-0.81838 0.42769-0.21289-0.12753
  -2  -4  -5 -171.23  568.34   1 0.58333-0.94741-0.49673 0.10595-0.64262 0.30194
  -2  -4  -6237494.4 3412.94   1 0.51394-0.90152-0.81173 0.41226-0.27738-0.13148
  -2  -4  -6229392.5 7236.39   1 0.57691-0.96660-0.50402 0.10464-0.64275 0.23393
  -2  -4  -7  162.71  132.98   1 0.49449-0.90737-0.80293 0.39481-0.33283-0.14417
  -2  -4  -7  -77.28  411.46   1 0.56473-0.98004-0.51753 0.10955-0.64283 0.16587
  -2  -4  -819091.72  936.16   1 0.47458-0.91278-0.79205 0.37528-0.38395-0.16120
  -2  -4  -818792.45 1332.28   1 0.54707-0.98798-0.53648 0.11991-0.64257 0.09747
  -2  -4  -9  444.05  391.68   1 0.45405-0.91755-0.77925 0.35384-0.43196-0.18134
  -2  -4  -9  906.47  281.80   1 0.52390-0.99043-0.56023 0.13506-0.64160 0.02837
   2   5 -12   53.18  356.92   1 0.26106-0.31930-0.61300 0.94486-0.74569-0.07264
   2   5 -11 8664.26 1028.44   1 0.26278-0.29567-0.61474 0.95526-0.74366-0.00648
   2   5 -10 5035.43  693.61   1 0.26018-0.26772-0.61212 0.96131-0.74673 0.06478
   2   5  -9  176.59  299.34   1 0.25201-0.23419-0.60382 0.96169-0.75622 0.14247
   2   5  -823854.41 1038.98   1 0.23634-0.19318-0.58771 0.95425-0.77377 0.22821
   2   5  -718004.48  929.19   1 0.21021-0.14169-0.56022 0.93543-0.80122 0.32385
  -2  -5   729395.31 1129.12   1-0.24737 0.18009-0.90226 0.52864-0.35314 0.82951
   2   5  -646611.01 1629.06   1 0.16771-0.07409-0.51653 0.89971-0.83968 0.43014
  -2  -5   669343.33 1171.92   1-0.07313-0.01971-0.88792 0.50576-0.45413 0.86244
   2   5  -511611.84  522.48   1 0.10366 0.01532-0.44372 0.83577-0.89014 0.54886
  -2  -5   515729.03  605.88   1 0.08628-0.20427-0.84533 0.45401-0.52722 0.86726
   2   5  -4  748.10  259.66   1 0.00699 0.13737-0.32672 0.72763-0.94509 0.67206
  -2  -5   4 1053.93  274.03   1 0.21689-0.36033-0.78797 0.38807-0.57623 0.84826
   2   5  -344966.56  793.97   1-0.13331 0.30362-0.14380 0.55305-0.98058 0.77584
  -2  -5   351856.69 1152.18   1 0.32325-0.49157-0.72603 0.31729-0.60694 0.81097
  -2  -5   264270.75 1005.09   1 0.30467-0.50019-0.11073-0.30593 0.94599-0.81006
   2   5  -268433.70  882.46   1-0.30666 0.50215 0.11248 0.30547-0.94514 0.80903
  -2  -5   271743.05 1610.94   1 0.40496-0.59878-0.66756 0.25024-0.62479 0.76081
  -2  -5   133779.17  577.37   1 0.46829-0.68881-0.39186-0.03384 0.79192-0.72414
  -2  -5   137282.92 1351.36   1 0.46657-0.68590-0.61642 0.19052-0.63429 0.70230
  -2  -5   0 5693.48  697.51   1 0.56611-0.81146-0.60629 0.17203 0.55850-0.55850
  -2  -5   0 7014.62 1302.49   1 0.51168-0.75652-0.57456 0.14009-0.63878 0.63878
  -2  -5  -1 9553.83  374.26   1 0.59920-0.86969-0.72683 0.28414 0.33565-0.40360
  -2  -5  -110589.62 1951.44   1 0.54056-0.81256-0.54327 0.09993-0.64237 0.57423
  -2  -5  -2 1250.55  214.24   1 0.59884-0.89451-0.78420 0.33288 0.16250-0.29839
  -2  -5  -2 1314.69  303.53   1 0.56185-0.85946-0.52067 0.06874-0.64281 0.50654
  -2  -5  -310667.83  545.64   1 0.58576-0.90678-0.80988 0.34982 0.03104-0.23530
  -2  -5  -312134.65 1565.81   1 0.57437-0.89759-0.50687 0.04634-0.64279 0.43837
  -2  -5  -4 3071.54  686.10   1 0.56839-0.91457-0.81966 0.35089-0.07127-0.20106
  -2  -5  -4 3670.03  618.18   1 0.57958-0.92841-0.50100 0.03187-0.64271 0.37016
  -2  -5  -5 3407.68  351.02   1 0.54937-0.92070-0.82101 0.34354-0.15530-0.18512
  -2  -5  -5 4284.78  808.65   1 0.57853-0.95297-0.50219 0.02446-0.64273 0.30204
  -2  -5  -6 2297.34  524.26   1 0.52955-0.92604-0.81725 0.33107-0.22731-0.18120
  -2  -5  -6 2574.72  718.98   1 0.57190-0.97195-0.50962 0.02330-0.64281 0.23399
  -2  -5  -7  172.75  198.88   1 0.50833-0.93149-0.80941 0.31439-0.29403-0.18298
  -2  -5  -7  209.97  284.37   1 0.56009-0.98576-0.52258 0.02766-0.64280 0.16584
  -2  -5  -8  144.90  245.58   1 0.48719-0.93565-0.79913 0.29547-0.35217-0.19298
  -2  -5  -8  131.37  222.12   1 0.54328-0.99456-0.54045 0.03693-0.64246 0.09736
   2   6 -12 1109.52  424.20   1 0.20030-0.24831-0.54961 0.96865-0.81104-0.00729
   2   6 -11 5034.00  752.58   1 0.19611-0.21918-0.54753 0.97366-0.81348 0.06264
   2   6 -10  191.29  324.28   1 0.18713-0.18483-0.53782 0.97282-0.82202 0.13945
   2   6  -9  912.11  515.52   1 0.17130-0.14362-0.52050 0.96436-0.83650 0.22218
   2   6  -8 -337.90  333.77   1 0.14651-0.09345-0.49286 0.94559-0.85767 0.31162
   2   6  -7 4897.41  835.64   1 0.10977-0.03133-0.45083 0.91243-0.88583 0.40803
  -2  -6   7 4758.00  839.77   1-0.13331 0.05558-0.89695 0.43665-0.42154 0.89791
   2   6  -6    4.18  156.79   1 0.05702 0.04679-0.38831 0.85877-0.91976 0.51021
  -2  -6   6 -234.10  220.40   1 0.02700-0.12971-0.86483 0.39525-0.50132 0.90936
   2   6  -514291.99  960.67   1-0.01770 0.14735-0.29701 0.77583-0.95470 0.61348
  -2  -6   516949.62 2893.06   1 0.15980-0.28797-0.81553 0.33736-0.55620 0.89624
   2   6  -444146.60 1624.44   1-0.11713 0.27233-0.16598 0.65357-0.97914 0.70616
  -2  -6   451937.45 2137.39   1 0.26981-0.42277-0.75912 0.27207-0.59238 0.86443
   2   6  -339845.31 1450.31   1-0.24015 0.42036 0.01082 0.48556-0.97067 0.76649
  -2  -6   346179.92 2114.91   1 0.35651-0.53497-0.70343 0.20780-0.61488 0.81891
  -2  -6   254516.47  963.23   1 0.37287-0.57866-0.22127-0.28221 0.90110-0.76517
  -2  -6   264659.61 1807.56   1 0.42382-0.62779-0.65259 0.14838-0.62808 0.76410
  -2  -6   1 4968.77  749.50   1 0.48929-0.72004-0.43286-0.07966 0.75711-0.68933
  -2  -6   1 5804.38 1506.23   1 0.47487-0.70435-0.60901 0.09623-0.63528 0.70329
  -2  -6   047116.41 1448.65   1 0.56361-0.81913-0.59956 0.07845 0.56821-0.56821
  -2  -6   057546.08 2115.24   1 0.51256-0.76754-0.57371 0.05234-0.63885 0.63885
  -2  -6  -1 2165.88  464.48   1 0.59605-0.87672-0.70803 0.17853 0.37868-0.44663
  -2  -6  -1 2933.30  797.52   1 0.53625-0.81861-0.54772 0.01744-0.64220 0.57407
  -2  -6  -2 7631.79  992.94   1 0.60108-0.90692-0.76937 0.23123 0.21625-0.35214
  -2  -6  -2 8963.96 1021.51   1 0.55423-0.86220-0.52889-0.00998-0.64272 0.50645
  -2  -6  -318956.63  644.16   1 0.59214-0.92340-0.80155 0.25471 0.08286-0.28712
  -2  -6  -322195.45 1776.59   1 0.56468-0.89827-0.51759-0.02988-0.64283 0.43842
  -2  -6  -4   80.05  136.61   1 0.57691-0.93333-0.81639 0.26084-0.02568-0.24666
  -2  -6  -4 -481.58  332.72   1 0.56872-0.92792-0.51314-0.04292-0.64283 0.37028
  -2  -6  -512316.44  691.70   1 0.55863-0.94020-0.82115 0.25689-0.11679-0.22363
  -2  -6  -512496.28 1798.31   1 0.56714-0.95195-0.51488-0.04978-0.64283 0.30214
  -2  -6  -6 8463.54 1455.95   1 0.56047-0.97089-0.52217-0.05109-0.64280 0.23398
  -2  -6  -7  308.13  243.87   1 0.54900-0.98504-0.53444-0.04742-0.64262 0.16566
   2   7 -11  887.36  504.01   1 0.12572-0.13859-0.46923 0.98265-0.87407 0.12324
   2   7 -10  294.05  164.44   1 0.11082-0.09831-0.45205 0.97433-0.88507 0.20250
   2   7  -9 1525.46  474.34   1 0.08830-0.05041-0.42569 0.95683-0.90054 0.28623
   2   7  -8  121.21  381.74   1 0.05620 0.00705-0.38732 0.92733-0.92022 0.37416
   2   7  -7  314.54  367.95   1 0.01211 0.07652-0.33312 0.88199-0.94280 0.46500
  -2  -7   7  121.13  256.92   1-0.05306-0.03512-0.88399 0.33700-0.46447 0.94084
   2   7  -6 2764.96  446.13   1-0.04767 0.16221-0.25846 0.81562-0.96484 0.55537
  -2  -7   6 3627.52  877.93   1 0.08848-0.20137-0.84453 0.28810-0.52814 0.93618
   2   7  -5  839.29  480.98   1-0.12373 0.26382-0.15697 0.72290-0.97982 0.63859
  -2  -7   5  652.40  294.95   1 0.20257-0.34092-0.79526 0.23024-0.57142 0.91145
   2   7  -4 3500.94  434.97   1-0.21604 0.38098-0.02474 0.59956-0.97607 0.70383
  -2  -7   4 4046.58 1036.45   1 0.29635-0.45945-0.74317 0.16922-0.59988 0.87192
  -2  -7   3 6703.60 1152.02   1 0.31927-0.51022-0.13380-0.44779 0.93816-0.73426
   2   7  -3 6362.66  445.32   1-0.32121 0.51181 0.13549 0.44792-0.93726 0.73308
  -2  -7   3 9091.26 1959.27   1 0.37007-0.55868-0.69375 0.11123-0.61785 0.82188
  -2  -7   2 6652.18  806.37   1 0.42375-0.63938-0.30975-0.28119 0.85116-0.71562
  -2  -7   2 8786.03 1570.93   1 0.42758-0.64170-0.64954 0.05843-0.62870 0.76472
  -2  -7   153665.34 2996.22   1 0.47154-0.71117-0.61200 0.01232-0.63489 0.70290
  -2  -7   0 8881.93 1768.80   1 0.50427-0.76940-0.58172-0.02653-0.63820 0.63820
  -2  -7  -1 7013.84 1284.25   1 0.52444-0.81717-0.55968-0.05754-0.64164 0.57350
  -2  -7  -215803.55  971.72   1 0.54021-0.85855-0.54363-0.08219-0.64235 0.50608
  -2  -7  -3 6295.08 1141.85   1 0.54930-0.89325-0.53413-0.10029-0.64262 0.43821
  -2  -7  -4 1911.97  437.95   1 0.55258-0.92214-0.53064-0.11237-0.64269 0.37015
  -2  -7  -5   -5.20  342.37   1 0.55068-0.94586-0.53266-0.11895-0.64266 0.30197
  -2  -7  -6 1564.21  476.56   1 0.54402-0.96481-0.53967-0.12054-0.64248 0.23366
   2   8 -10  155.97  298.60   1 0.03262-0.00991-0.35854 0.96810-0.93294 0.25036
   2   8  -9  191.62  335.43   1 0.00479 0.04329-0.32395 0.94237-0.94605 0.33174
   2   8  -8 4028.70  509.93   1-0.03329 0.10717-0.27706 0.90380-0.96027 0.41431
   2   8  -7  644.00  230.31   1-0.08155 0.18098-0.21390 0.84940-0.97344 0.49572
   2   8  -6 1400.13  413.33   1-0.14217 0.26716-0.13155 0.77582-0.98106 0.57158
  -2  -8   6 1440.19  359.75   1 0.12416-0.24724-0.83076 0.18748-0.54259 0.95064
   2   8  -5  -42.29  211.56   1-0.21444 0.36410-0.02707 0.68033-0.97636 0.63606
  -2  -8   5  494.57  242.20   1 0.22387-0.37240-0.78433 0.13247-0.57853 0.91856
  -2  -8   4  530.15  171.84   1 0.29566-0.47178-0.09665-0.56305 0.95038-0.67852
   2   8  -4  546.37  197.87   1-0.29765 0.47298 0.09839 0.56345-0.94958 0.67735
  -2  -8   4  531.94  185.02   1 0.30577-0.47902-0.73728 0.07644-0.60242 0.87446
  -2  -8   3  303.65  205.63   1 0.37030-0.56906-0.69358 0.02417-0.61790 0.82193
  -2  -8   2  230.36  141.75   1 0.42097-0.64524-0.65489-0.02310-0.62760 0.76362
  -2  -8   1 2430.06  464.65   1 0.46000-0.70978-0.62218-0.06438-0.63346 0.70147
  -2  -8   0  524.15  243.16   1 0.48929-0.76457-0.59584-0.09930-0.63683 0.63683
  -2  -8  -2 2060.62  575.54   1 0.52119-0.84990-0.56292-0.14984-0.64145 0.50517
  -2  -8  -3  773.18  276.22   1 0.52933-0.88365-0.55477-0.16660-0.64189 0.43748
  -2  -8  -4 3772.46  707.87   1 0.53210-0.91203-0.55196-0.17800-0.64202 0.36948
  -2  -8  -5  784.44  434.45   1 0.52999-0.93553-0.55410-0.18446-0.64192 0.30124
  -2  -9   5  140.28  180.88   1 0.22976-0.38847-0.78121 0.04250-0.58044 0.92047
  -2  -9   4 8702.64 1505.57   1 0.30296-0.48636-0.73905-0.00867-0.60167 0.87371
  -2  -9   311290.01 2571.32   1 0.36087-0.56978-0.70035-0.05596-0.61585 0.81988
  -2  -9   2  529.73  352.34   1 0.40665-0.64106-0.66624-0.09864-0.62509 0.76111
  -2  -9   1  -19.81  276.26   1 0.44216-0.70209-0.63746-0.13600-0.63096 0.69897
  -2  -9   0  244.28  152.27   1 0.46898-0.75441-0.61428-0.16776-0.63459 0.63459
  -2  -9  -1 9265.77 2113.52   1 0.48839-0.79932-0.59668-0.19394-0.63674 0.56873
  -2  -9  -2 3334.25  965.68   1 0.50138-0.83782-0.58448-0.21471-0.63795 0.50193
  -2  -9  -3  478.85  258.08   1 0.50874-0.87069-0.57742-0.23036-0.63856 0.43453
  -2 -10   4 7212.97 1271.25   1 0.29083-0.48438-0.74657-0.08805-0.59837 0.87041
  -2 -10   3 3679.81  652.77   1 0.34392-0.56298-0.71217-0.13103-0.61198 0.81601
  -2 -10   2 1261.97  344.56   1 0.38614-0.63070-0.68192-0.16985-0.62118 0.75720
  -2 -10   1 1948.51  476.89   1 0.41909-0.68917-0.65640-0.20396-0.62729 0.69530
  -2 -10   0 4063.93  657.05   1 0.44412-0.73970-0.63581-0.23312-0.63125 0.63125
   3 -10  -2 4904.35  670.02   1 0.51700-0.37799-0.49009-0.39495 0.70179-0.83733
   3 -10  -110604.21 2312.21   1 0.48508-0.32072-0.42450-0.45213 0.76451-0.83229
   3 -10   0 3038.44  539.43   1 0.44955-0.25985-0.35661-0.51161 0.81897-0.81897
   3 -10   1 4634.33  917.68   1 0.41165-0.19660-0.28837-0.57144 0.86451-0.79673
   3 -10   2  313.06  265.25   1 0.37276-0.13360-0.22107-0.62968 0.90120-0.76527
   3 -10   3  407.63  233.12   1 0.33396-0.06970-0.15733-0.68472 0.92936-0.72546
  -3  10  -3  489.00  313.56   1-0.33566 0.07018 0.15865 0.68585-0.92852 0.72434
   3  -9  -5 4070.65  966.95   1 0.57817-0.50394-0.64116-0.18324 0.50460-0.84407
   3  -9  -4 3670.85  618.22   1 0.55859-0.45914-0.58637-0.22948 0.58663-0.85821
   3  -9  -316532.28 1837.54   1 0.53276-0.40809-0.52430-0.28300 0.66428-0.86796
   3  -9  -241101.23 4878.60   1 0.50069-0.35144-0.45590-0.34231 0.73583-0.87138
   3  -9  -1 9031.29 1700.65   1 0.46372-0.28913-0.38315-0.40666 0.79884-0.86661
   3  -9   014774.83 2822.75   1 0.42282-0.22288-0.30809-0.47331 0.85223-0.85223
   3  -9   1 7179.20 1616.89   1 0.37977-0.15544-0.23287-0.53979 0.89528-0.82732
   3  -9   219031.78 1157.88   1 0.33563-0.08621-0.16002-0.60392 0.92829-0.79236
  -3   9  -220968.63 1321.91   1-0.33715 0.08694 0.16105 0.60501-0.92757 0.79145
   3  -9   310523.94 1748.69   1 0.29250-0.01797-0.09173-0.66350 0.95185-0.74795
  -3   9  -311169.65 1061.25   1-0.29416 0.01830 0.09295 0.66452-0.95122 0.74704
   3  -9   415250.22 1223.01   1 0.25180 0.04782-0.02955-0.71697 0.96732-0.69546
  -3   9  -415760.39 1124.74   1-0.25366-0.04786 0.03103 0.71784-0.96679 0.69455
  -3   9  -5 1442.62  406.00   1-0.21671-0.11046-0.02375 0.76403-0.97594 0.63564
  -3   9  -6  644.90  483.54   1-0.18413-0.16731-0.07250 0.80389-0.98022 0.57075
   3  -8  -7 8147.15  863.39   1 0.59836-0.56445-0.72114-0.03376 0.34914-0.82477
   3  -8  -6  202.87  171.34   1 0.58927-0.53010-0.67896-0.06714 0.43790-0.84527
   3  -8  -511141.27 1476.52   1 0.57380-0.48941-0.62802-0.10953 0.52567-0.86514
   3  -8  -415863.43 1694.52   1 0.55132-0.44171-0.56806-0.16094 0.61102-0.88260
   3  -8  -353562.30 4443.58   1 0.52132-0.38719-0.49942-0.22038 0.69195-0.89527
   3  -8  -256403.44 1970.22   1 0.48465-0.32517-0.42364-0.28775 0.76526-0.90081
   3  -8  -1  441.46  211.70   1 0.44203-0.25720-0.34275-0.36023 0.82893-0.89670
   3  -8   021476.89 2616.49   1 0.39505-0.18487-0.25955-0.43503 0.88123-0.88123
   3  -8   114212.16 2374.66   1 0.34595-0.11136-0.17676-0.50908 0.92145-0.85348
  -3   8  -114667.69 1172.97   1-0.34729 0.11236 0.17752 0.51010-0.92079 0.85273
   3  -8   2114596.6 4369.01   1 0.29630-0.03660-0.09764-0.57948 0.95009-0.81415
  -3   8  -2135063.0 2744.77   1-0.29776 0.03717 0.09855 0.58048-0.94953 0.81342
   3  -8   364330.30 2198.37   1 0.24856 0.03622-0.02469-0.64372 0.96829-0.76440
  -3   8  -375942.26 2416.50   1-0.25020-0.03604 0.02584 0.64460-0.96784 0.76366
  -3   8  -4  258.94  479.28   1-0.20664-0.10414-0.04009 0.70190-0.97759 0.70461
  -3   8  -5  154.40  337.53   1-0.16721-0.16911-0.09652 0.74956-0.98118 0.63995
  -3   8  -621583.41 1270.30   1-0.13311-0.22877-0.14408 0.78835-0.98057 0.57110
  -3   8  -717652.98 1273.65   1-0.10451-0.28292-0.18311 0.81862-0.97751 0.49980
   3  -7  -941160.49 1855.28   1 0.59969-0.60595-0.78011 0.09475 0.17831-0.78983
   3  -7  -835541.15 1623.65   1 0.60148-0.58256-0.75344 0.07671 0.26557-0.80915
   3  -7  -7  903.76  303.87   1 0.59792-0.55382-0.71841 0.05031 0.35547-0.83110
   3  -7  -6 5306.24 1135.40   1 0.58791-0.51857-0.67384 0.01458 0.44753-0.85490
   3  -7  -566646.46 1700.81   1 0.57074-0.47619-0.61919-0.03151 0.53930-0.87877
   3  -7  -465148.42 1858.27   1 0.54550-0.42572-0.55392-0.08822 0.62896-0.90053
   3  -7  -328177.49 3084.68   1 0.51144-0.36708-0.47827-0.15471 0.71391-0.91723
   3  -7  -213376.32 1734.69   1 0.46941-0.29969-0.39399-0.23058 0.79020-0.92575
   3  -7  -1  532.09  188.57   1 0.42033-0.22527-0.30367-0.31249 0.85504-0.92282
   3  -7   034505.70 1648.33   1 0.36672-0.14697-0.21099-0.39674 0.90608-0.90608
   3  -7   1 6575.88 1208.58   1 0.31028-0.06543-0.11957-0.47945 0.94309-0.87512
  -3   7  -1 6393.50  623.74   1-0.31155 0.06624 0.12019 0.48041-0.94259 0.87453
   3  -7   2 1995.58  380.21   1 0.25448 0.01546-0.03359-0.55671 0.96649-0.83055
  -3   7  -2 1871.04  363.45   1-0.25590-0.01506 0.03440 0.55760-0.96608 0.82997
  -3   7  -3 2656.92  542.57   1-0.20397-0.09170-0.04396 0.62743-0.97798 0.77325
  -3   7  -4 4946.89  657.12   1-0.15646-0.16476-0.11163 0.68633-0.98135 0.70837
  -3   7  -527747.10 1227.80   1-0.11514-0.23163-0.16870 0.73463-0.97891 0.63769
  -3   7  -6 3426.84  577.24   1-0.08037-0.29195-0.21547 0.77264-0.97319 0.56372
  -3   7  -7 3431.75  618.50   1-0.05204-0.34583-0.25276 0.80115-0.96612 0.48841
  -3   7  -8  446.08  363.18   1-0.02978-0.39364-0.28157 0.82120-0.95907 0.41311
   3  -6 -1010174.31 1797.03   1 0.59251-0.61377-0.80097 0.19379 0.08585-0.76532
   3  -6  -9 4077.07 1019.78   1 0.59930-0.59538-0.78211 0.18357 0.17066-0.78219
   3  -6  -810234.34  878.67   1 0.60152-0.57242-0.75554 0.16562 0.25947-0.80305
   3  -6  -710657.38  847.40   1 0.59817-0.54389-0.71992 0.13863 0.35199-0.82762
   3  -6  -659228.30 1695.57   1 0.58787-0.50837-0.67371 0.10130 0.44778-0.85515
   3  -6  -5158933.8 4389.69   1 0.56955-0.46483-0.61582 0.05196 0.54439-0.88386
   3  -6  -4  237.43  194.26   1 0.54185-0.41191-0.54527-0.01003 0.63958-0.91116
   3  -6  -3 5260.72  949.29   1 0.50365-0.34905-0.46199-0.08416 0.72999-0.93331
   3  -6  -286253.85 3255.79   1 0.45563-0.27568-0.36791-0.16983 0.81057-0.94612
   3  -6  -1172664.4 5133.78   1 0.39902-0.19373-0.26640-0.26294 0.87738-0.94515
   3  -6   0140014.6 4273.90   1 0.33710-0.10708-0.16239-0.35852 0.92735-0.92735
  -3   6   0158059.2 4495.99   1-0.33820 0.10817 0.16276 0.35940-0.92688 0.92688
   3  -6   1  260.36  200.48   1 0.27254-0.01742-0.06098-0.45122 0.96020-0.89224
  -3   6  -1  430.94  525.42   1-0.27373 0.01804 0.06146 0.45211-0.95983 0.89177
  -3   6  -236803.49 1470.43   1-0.21120-0.07014-0.03179 0.53677-0.97692 0.84080
  -3   6  -388038.20 2754.79   1-0.15406-0.15205-0.11499 0.61135-0.98134 0.77661
  -3   6  -4102514.6 3221.53   1-0.10345-0.22821-0.18454 0.67213-0.97736 0.70438
  -3   6  -544581.23 1420.15   1-0.06079-0.29642-0.24132 0.72014-0.96853 0.62731
  -3   6  -6 -209.43  338.71   1-0.02607-0.35670-0.28633 0.75639-0.95777 0.54830
  -3   6  -7 1509.71  421.83   1 0.00171-0.41043-0.32009 0.78168-0.94738 0.46958
  -3   6  -823871.71 1328.76   1 0.02246-0.45655-0.34599 0.79872-0.93796 0.39190
  -3   6  -918353.93 1214.66   1 0.03733-0.49680-0.36433 0.80820-0.93051 0.31620
   3  -5 -11 -101.56  317.35   1 0.57886-0.61532-0.81530 0.28558-0.01422-0.73471
   3  -5 -10  153.46  310.99   1 0.59024-0.60155-0.80452 0.28351 0.06596-0.74682
   3  -5  -9  257.71  339.14   1 0.59820-0.58409-0.78677 0.27503 0.15213-0.76366
   3  -5  -862250.89 1635.45   1 0.60149-0.56221-0.76132 0.25821 0.24206-0.78564
   3  -5  -742497.67 1381.97   1 0.59912-0.53466-0.72626 0.23179 0.33702-0.81265
   3  -5  -6  545.76  244.68   1 0.58942-0.49976-0.67955 0.19399 0.43678-0.84415
   3  -5  -5  520.83  310.93   1 0.57079-0.45591-0.61932 0.14232 0.53909-0.87857
   3  -5  -4 2158.47  751.32   1 0.54123-0.40113-0.54382 0.07537 0.64133-0.91291
   3  -5  -3453768.6 5906.33   1 0.49896-0.33413-0.45237-0.00696 0.73918-0.94250
   3  -5  -259547.97 2310.15   1 0.44427-0.25409-0.34686-0.10406 0.82601-0.96156
   3  -5  -1120428.0 1896.83   1 0.37929-0.16411-0.23206-0.21074 0.89570-0.96366
   3  -5   014883.50 2211.96   1 0.30663-0.06635-0.11381-0.32027 0.94499-0.94499
  -3   5   014242.59  717.40   1-0.30763 0.06721 0.11401 0.32112-0.94464 0.94464
  -3   5  -1 5750.27  458.07   1-0.23347-0.03260 0.00090 0.42564-0.97236 0.90430
  -3   5  -2314468.3 3214.28   1-0.16355-0.12745-0.10168 0.51969-0.98127 0.84478
  -3   5  -3142992.3 2152.26   1-0.10065-0.21590-0.18832 0.59757-0.97693 0.77220
  -3   5  -4137163.6 4013.73   1-0.04744-0.29466-0.25875 0.65923-0.96477 0.69179
  -3   5  -5 3941.23  451.08   1-0.00390-0.36425-0.31300 0.70505-0.94974 0.60845
  -3   5  -6   -2.37  371.31   1 0.02995-0.42349-0.35525 0.73844-0.93428 0.52474
  -3   5  -741882.48 1408.63   1 0.05551-0.47442-0.38648 0.76080-0.92062 0.44282
  -3   5  -820957.95 1270.29   1 0.07392-0.51822-0.40862 0.77408-0.90970 0.36364
  -3   5  -9 3093.93  655.73   1 0.08627-0.55595-0.42329 0.77988-0.90187 0.28755
   3  -4 -11 4157.16  593.35   1 0.57394-0.60017-0.81779 0.37486-0.04235-0.70658
   3  -4 -1023357.74 2164.38   1 0.58647-0.58754-0.80915 0.37493 0.03622-0.71709
   3  -4  -954578.83 1654.16   1 0.59590-0.57161-0.79383 0.36890 0.12138-0.73291
   3  -4  -845143.49 1398.74   1 0.60095-0.55149-0.77078 0.35448 0.21153-0.75510
   3  -4  -724361.45 1189.53   1 0.60050-0.52586-0.73781 0.33015 0.30824-0.78387
   3  -4  -645590.84 2243.71   1 0.59257-0.49275-0.69230 0.29360 0.41177-0.81914
   3  -4  -5139224.8 2167.06   1 0.57493-0.44988-0.63135 0.24119 0.52042-0.85989
   3  -4  -4197698.9 2541.96   1 0.54466-0.39439-0.55192 0.17032 0.63143-0.90301
   3  -4  -3152678.0 1934.93   1 0.49881-0.32374-0.45206 0.07954 0.73947-0.94279
   3  -4  -246966.26 1686.34   1 0.43674-0.23633-0.33312-0.03098 0.83563-0.97117
   3  -4  -139316.84 1272.08   1 0.36084-0.13539-0.20121-0.15477 0.91066-0.97862
   3  -4   083495.19 1566.57   1 0.27538-0.02484-0.06533-0.28194 0.95910-0.95910
  -3   4   088325.50 1595.61   1-0.27627 0.02547 0.06535 0.28275-0.95885 0.95885
  -3   4  -1323443.6 3894.89   1-0.19076-0.08514-0.06301 0.40269-0.97961 0.91136
  -3   4  -267251.82 1359.13   1-0.11124-0.19021-0.17400 0.50491-0.97844 0.84195
  -3   4  -385450.21 1526.22   1-0.04326-0.28373-0.26417 0.58631-0.96350 0.75876
  -3   4  -4 1743.95  371.11   1 0.01199-0.36498-0.33297 0.64661-0.94285 0.66982
  -3   4  -514284.01 1043.13   1 0.05459-0.43296-0.38537 0.69015-0.92114 0.57985
  -3   4  -674146.10 2567.38   1 0.08638-0.49013-0.42343 0.71934-0.90180 0.49225
  -3   4  -7 9197.67 1061.90   1 0.10915-0.53827-0.45011 0.73716-0.88627 0.40847
  -3   4  -816054.95 1071.83   1 0.12450-0.57900-0.46784 0.74602-0.87499 0.32894
  -3   4  -9 5760.88  826.54   1 0.13377-0.61365-0.47843 0.74775-0.86787 0.25355
  -3   4 -1018591.73 2633.05   1 0.13800-0.64326-0.48325 0.74370-0.86453 0.18196
   3  -3 -12  727.57  484.44   1 0.55018-0.59132-0.82107 0.45622-0.15206-0.66497
   3  -3 -1141606.69 1750.84   1 0.56633-0.58231-0.82014 0.46400-0.08140-0.66753
   3  -3 -1046332.19 1757.83   1 0.58025-0.57107-0.81441 0.46698-0.00573-0.67513
   3  -3  -929173.72 3437.19   1 0.59154-0.55707-0.80260 0.46449 0.07688-0.68841
   3  -3  -825985.43 1279.61   1 0.59902-0.53938-0.78340 0.45392 0.16565-0.70923
   3  -3  -737802.91 1464.78   1 0.60150-0.51668-0.75446 0.43361 0.26261-0.73824
   3  -3  -685161.82 1545.01   1 0.59691-0.48692-0.71262 0.40040 0.36857-0.77626
   3  -3  -566749.50 1456.74   1 0.58208-0.44687-0.65362 0.35032 0.48367-0.82314
   3  -3  -485183.70 1544.81   1 0.55315-0.39272-0.57260 0.27784 0.60510-0.87668
   3  -3  -3172589.4 2349.39   1 0.50513-0.31983-0.46505 0.17936 0.72702-0.93034
   3  -3  -2 4978.69  665.48   1 0.43528-0.22463-0.33047 0.05319 0.83744-0.97298
   3  -3  -166395.07 1236.37   1 0.34570-0.10999-0.17635-0.09281 0.92162-0.98958
  -3   3   168705.69 1311.67   1-0.34648 0.11095 0.17620 0.09348-0.92135 0.98941
  -3   3   0  274.93  134.30   1-0.24421-0.01697 0.01687 0.24420-0.96957 0.96957
  -3   3  -149515.11 1499.54   1-0.14339-0.14294-0.12986 0.38242-0.98110 0.91286
  -3   3  -220352.27  845.40   1-0.05383-0.25806-0.25043 0.49422-0.96663 0.83014
  -3   3  -3110997.4 1604.24   1 0.01888-0.35670-0.34156 0.57679-0.93966 0.73489
  -3   3  -447178.60 1139.15   1 0.07415-0.43734-0.40889 0.63525-0.90956 0.63653
  -3   3  -519796.70  865.72   1 0.11453-0.50310-0.45635 0.67385-0.88239 0.54110
  -3   3  -6 7875.47 1113.21   1 0.14292-0.55687-0.48881 0.69745-0.86059 0.45105
  -3   3  -713422.94  881.90   1 0.16188-0.60121-0.51007 0.70984-0.84475 0.36695
  -3   3  -836151.96 1278.06   1 0.17346-0.63817-0.52288 0.71378-0.83456 0.28850
  -3   3  -917110.91 1026.01   1 0.17919-0.66927-0.52916 0.71120-0.82938 0.21506
  -3   3 -10 1802.66  558.03   1 0.18017-0.69563-0.53023 0.70341-0.82848 0.14590
   3  -2 -1213300.28 1036.51   1 0.53804-0.56894-0.81935 0.54128-0.19791-0.61912
   3  -2 -11  556.26  607.73   1 0.55512-0.56086-0.82125 0.55189-0.13182-0.61712
   3  -2 -1010118.01  899.20   1 0.57047-0.55105-0.81906 0.55841-0.06077-0.62008
   3  -2  -934568.79 1150.56   1 0.58367-0.53909-0.81182 0.55988 0.01643-0.62921
   3  -2  -821875.71 2020.41   1 0.59415-0.52433-0.79784 0.55518 0.10206-0.64563
   3  -2  -7131315.9 1946.82   1 0.60047-0.50547-0.77513 0.54109 0.19646-0.67209
   3  -2  -6 5538.18  512.75   1 0.60071-0.48053-0.74006 0.51466 0.30239-0.71007
   3  -2  -570689.84 1327.60   1 0.59139-0.44602-0.68735 0.47090 0.42165-0.76112
   3  -2  -455131.29 1638.95   1 0.56725-0.39666-0.60942 0.40152 0.55391-0.82549
   3  -2  -372018.14 1227.67   1 0.52040-0.32487-0.49742 0.29855 0.69407-0.89739
   3  -2  -257877.30 1682.37   1 0.44358-0.22270-0.34560 0.15514 0.82691-0.96246
   3  -2  -196450.40 1443.59   1 0.33656-0.09058-0.16152-0.02083 0.92770-0.99567
  -3   2   197949.82 1453.20   1-0.33721 0.09130 0.16115 0.02149-0.92753 0.99559
  -3   2   0   80.59  199.40   1-0.21158-0.05998-0.03123 0.20529-0.97685 0.97685
  -3   2   0  176.27   73.64   1-0.66464 0.39397-0.74710 0.91908-0.00841 0.00841
  -3   2  -123055.92  823.37   1-0.09061-0.20617-0.20181 0.36726-0.97522 0.90697
  -3   2  -128791.79  840.58   1-0.62024 0.32421-0.78236 0.94591-0.05663-0.01121
  -3   2  -258409.90 1590.62   1 0.01020-0.33284-0.33074 0.48756-0.94366 0.80715
  -3   2  -269122.18 1660.34   1-0.58054 0.25915-0.80864 0.96498-0.09516-0.04060
  -3   2  -485198.22  832.06   1-0.51021 0.13748-0.84499 0.98422-0.16017-0.11136
  -3   2  -513801.88  677.93   1 0.17503-0.57381-0.52460 0.65483-0.83315 0.49187
  -3   2  -6 4363.70  498.53   1 0.19857-0.62272-0.55018 0.67154-0.81109 0.40154
  -3   2  -730388.31 1114.42   1 0.21303-0.66239-0.56323 0.67690-0.79836 0.32099
  -3   2  -846473.83 1384.30   1 0.22025-0.69496-0.57088 0.67588-0.79093 0.24537
  -3   2  -915051.60  998.60   1 0.22210-0.72215-0.57283 0.66915-0.78900 0.17525
  -3   2 -10 4225.63  758.78   1 0.21966-0.74507-0.57026 0.65791-0.79154 0.10959
   3  -1 -13  787.65  377.11   1 0.50206-0.54935-0.80660 0.60730-0.31196-0.57392
   3  -1 -12  703.87  412.28   1 0.52147-0.54212-0.81470 0.62342-0.25362-0.56341
   3  -1 -11 -147.31  310.41   1 0.53921-0.53471-0.81958 0.63701-0.19370-0.55523
   3  -1 -10 -139.05  338.25   1 0.55571-0.52605-0.82124 0.64738-0.12935-0.55150
   3  -1  -916769.97 1165.14   1 0.57075-0.51593-0.81897 0.65382-0.05930-0.55346
   3  -1  -8 7175.43 1283.71   1 0.58392-0.50394-0.81160 0.65515 0.01816-0.56285
   3  -1  -7  622.65  397.65   1 0.59452-0.48934-0.79706 0.64983 0.10596-0.58159
   3  -1  -627360.92  974.59   1 0.60080-0.47044-0.77228 0.63368 0.20641-0.61409
   3  -1  -5230271.1 2989.59   1 0.59981-0.44428-0.73154 0.60158 0.32412-0.66386
   3  -1  -472903.96 1176.96   1 0.58551-0.40475-0.66522 0.54417 0.46330-0.73487
   3  -1  -319685.43  653.71   1 0.54707-0.34110-0.55771 0.44521 0.62422-0.82791
  -3   1   327264.69  859.81   1-0.65821 0.45346-0.75266 0.86389-0.01565 0.21919
   3  -1  -2313283.6 3402.28   1 0.46792-0.23681-0.39115 0.28751 0.79249-0.92803
  -3   1   2420466.5 4249.71   1-0.59156 0.36237-0.80183 0.90566-0.08434 0.22011
   3  -1  -1 4428.57  668.99   1 0.33894-0.08270-0.16537 0.06984 0.92615-0.99412
  -3   1   1 3445.47  256.18   1-0.33945 0.08316 0.16479-0.06916-0.92607 0.99413
  -3   1   1 6298.53  854.53   1-0.51209 0.25723-0.84417 0.93945-0.15852 0.22640
  -3   1   041698.87 1129.39   1-0.17899-0.10268-0.07983 0.16694-0.98060 0.98060
  -3   1   056314.15 1428.76   1-0.42429 0.14376-0.87540 0.96212-0.23161 0.23161
  -3   1  -1111711.0 1501.53   1-0.02989-0.27733-0.28142 0.35977-0.95911 0.89087
  -3   1  -1141137.3 1684.76   1-0.33348 0.02737-0.89530 0.97344-0.29533 0.22728
  -3   1  -276811.92 1234.85   1 0.08197-0.41481-0.41820 0.48774-0.90464 0.76813
  -3   1  -299478.53 1356.10   1-0.24483-0.08684-0.90232 0.97192-0.35477 0.21866
  -3   1  -4   27.08  281.16   1 0.20515-0.58867-0.55482 0.60732-0.80627 0.53349
  -3   1  -4   98.95  103.04   1-0.10243-0.28038-0.89284 0.94536-0.43855 0.16634
  -3   1  -5  184.99  134.53   1 0.23485-0.64372-0.58616 0.62999-0.77540 0.43443
  -3   1  -5  536.73  168.53   1-0.05931-0.34907-0.88526 0.92924-0.46128 0.12102
  -3   1  -6  599.98  207.14   1 0.25219-0.68641-0.60400 0.63916-0.75602 0.34685
  -3   1  -7 9821.06  750.78   1 0.26093-0.72050-0.61287 0.63936-0.74585 0.26848
  -3   1  -815255.66  924.71   1 0.26346-0.74838-0.61542 0.63323-0.74286 0.19729
  -3   1  -9  180.93  369.34   1 0.26129-0.77155-0.61323 0.62237-0.74543 0.13167
  -3   1 -10  273.44  499.69   1 0.25539-0.79101-0.60726 0.60773-0.75233 0.07038
   3   0 -13  228.09  428.70   1 0.48021-0.51723-0.79529 0.68289-0.37000-0.51587
   3   0 -12 4249.91  801.07   1 0.49899-0.51070-0.80514 0.70139-0.32052-0.49721
   3   0 -11 9956.58 1530.68   1 0.51732-0.50258-0.81321 0.71743-0.26655-0.48239
   3   0 -10 4482.30  705.36   1 0.53428-0.49437-0.81850 0.73142-0.21117-0.46968
   3   0  -9  944.21  329.57   1 0.55035-0.48528-0.82108 0.74272-0.15141-0.46136
   3   0  -8  -95.42  253.07   1 0.56544-0.47521-0.82032 0.75066-0.08570-0.45898
   3   0  -743506.92 1790.24   1 0.57927-0.46389-0.81504 0.75409-0.01169-0.46491
   3   0  -618114.26  709.91   1 0.59126-0.45072-0.80302 0.75124 0.07446-0.48215
   3   0  -527512.24  890.98   1 0.59970-0.43398-0.78004 0.73688 0.17857-0.51831
  -3   0   536662.15 1119.75   1-0.65962 0.49542-0.75146 0.79354-0.01408 0.35331
   3   0  -491738.57 1337.96   1 0.60043-0.40953-0.73705 0.70253 0.31021-0.58200
  -3   0   4126318.4 1697.16   1-0.57921 0.39089-0.80944 0.84366-0.09645 0.36800
   3   0  -3 1022.11  183.86   1 0.58234-0.36619-0.65446 0.62881 0.48224-0.68592
  -3   0   3 1881.44  419.75   1-0.48296 0.26896-0.85615 0.88182-0.18369 0.38735
   3   0  -2 2340.31  384.23   1 0.51796-0.27661-0.49215 0.47533 0.69964-0.83518
  -3   0   2 3082.35  231.69   1-0.37485 0.13519-0.88707 0.90418-0.26940 0.40517
   3   0  -1 7068.64  297.26   1 0.36634-0.09983-0.21034 0.20163 0.90639-0.97435
  -3   0   111497.37  616.15   1-0.25918-0.00623-0.90189 0.91043-0.34554 0.41359
  -3   0   0225073.1 2363.21   1-0.14606-0.14606-0.12616 0.12616-0.98119 0.98119
  -3   0   0311299.6 3291.74   1-0.14549-0.14549-0.89826 0.89826-0.41466 0.41466
  -3   0  -1157634.0 1811.05   1 0.04333-0.36100-0.37168 0.36281-0.92734 0.85908
  -3   0  -1196103.5 2299.32   1-0.04149-0.27552-0.88242 0.87384-0.46861 0.40060
  -3   0  -220277.78  668.60   1 0.16305-0.50609-0.51136 0.49363-0.84375 0.70723
  -3   0  -226532.11  808.32   1 0.04704-0.38952-0.85869 0.84152-0.51032 0.37431
  -3   0  -3 1437.73  179.46   1 0.23173-0.60012-0.58292 0.55691-0.77877 0.57419
  -3   0  -3 2379.46  630.61   1 0.11602-0.48396-0.83403 0.80828-0.53937 0.33534
  -3   0  -4 4001.07  430.96   1 0.27063-0.66437-0.62260 0.58792-0.73424 0.46146
  -3   0  -4 4904.78  891.92   1 0.16457-0.55796-0.81338 0.77904-0.55796 0.28593
  -3   0  -534103.26  901.91   1 0.29183-0.71091-0.64346 0.60010-0.70766 0.36669
  -3   0  -539283.40 1051.59   1 0.19370-0.61256-0.79964 0.75672-0.56836 0.22833
  -3   0  -6 1669.80  345.08   1 0.30202-0.74646-0.65328 0.60126-0.69426 0.28509
  -3   0  -6 2068.83  511.56   1 0.20510-0.64941-0.79399 0.74249-0.57227 0.16423
  -3   0  -7 3098.22  477.05   1 0.30492-0.77470-0.65605 0.59535-0.69037 0.21301
  -3   0  -7 3768.89  739.10   1 0.20017-0.66993-0.79646 0.73637-0.57059 0.09454
  -3   0  -8 9977.99  786.72   1 0.30265-0.79779-0.65388 0.58452-0.69342 0.14786
  -3   0  -9 1906.37  532.68   1 0.29649-0.81698-0.64796 0.56993-0.70158 0.08783
  -3   0 -10  152.41  333.01   1 0.28722-0.83306-0.63897 0.55227-0.71358 0.03163
   3   1 -1313328.45 1077.44   1 0.45270-0.47944-0.77836 0.75286-0.43497-0.45090
   3   1 -12 1052.45  558.69   1 0.47060-0.47204-0.78968 0.77283-0.39359-0.42414
   3   1 -11 3744.78  495.08   1 0.48766-0.46379-0.79938 0.79118-0.35094-0.39865
   3   1 -1020575.88 1221.15   1 0.50394-0.45477-0.80746 0.80790-0.30665-0.37479
   3   1  -916844.32 2449.10   1 0.51996-0.44466-0.81417 0.82259-0.25836-0.35441
   3   1  -810313.64  600.51   1 0.53491-0.43445-0.81865 0.83578-0.20895-0.33573
   3   1  -7 1705.65  290.14   1 0.54938-0.42376-0.82101 0.84685-0.15525-0.32134
   3   1  -6107870.6 1780.64   1 0.56347-0.41269-0.82065 0.85519-0.09496-0.31355
  -3  -1   6151773.9 2130.10   1-0.61559 0.46659-0.78566 0.75017-0.06145 0.46853
   3   1  -574406.75 1379.48   1 0.57724-0.40130-0.81622 0.85947-0.02379-0.31663
  -3  -1   5103196.7 1513.00   1-0.51564 0.34252-0.84259 0.79864-0.15538 0.49481
   3   1  -4  485.65  115.08   1 0.59037-0.38928-0.80433 0.85628 0.06711-0.33945
  -3  -1   4  766.00  190.09   1-0.40053 0.20174-0.88150 0.82899-0.25005 0.52159
   3   1  -3 7055.67  292.73   1 0.60054-0.37428-0.77455 0.83548 0.19849-0.40233
  -3  -1   311313.99  487.25   1-0.27378 0.04905-0.90118 0.84012-0.33600 0.54016
   3   1  -230529.69  755.72   1 0.59114-0.33961-0.68632 0.75607 0.42368-0.55947
  -3  -1   247842.21 1316.65   1-0.14702-0.10328-0.89842 0.82882-0.41379 0.54989
  -3  -1   026694.83  683.40   1-0.11532-0.18724-0.16845 0.08134-0.97893 0.97893
  -3  -1  -1 9307.12  360.97   1 0.13624-0.46411-0.48124 0.38511-0.86593 0.79767
  -3  -1  -111615.47  495.84   1 0.16840-0.49560-0.81163 0.71620-0.55936 0.49135
  -3  -1  -220635.34  648.23   1 0.25219-0.60544-0.60401 0.49949-0.75601 0.61962
  -3  -1  -223761.92  788.43   1 0.23616-0.58882-0.77777 0.67375-0.58248 0.44647
  -3  -1  -320280.73  711.52   1 0.30684-0.68544-0.65787 0.54468-0.68777 0.48319
  -3  -1  -323091.78 1271.20   1 0.28510-0.66290-0.75005 0.63742-0.59677 0.39274
  -3  -1  -432489.79  788.99   1 0.33293-0.73688-0.68218 0.56032-0.65097 0.37819
  -3  -1  -435155.53 1194.73   1 0.31614-0.71945-0.73066 0.60945-0.60513 0.33309
  -3  -1  -5 1933.18  343.35   1 0.34424-0.77354-0.69241 0.56188-0.63407 0.29309
  -3  -1  -5 2414.65  446.76   1 0.33213-0.76095-0.72015 0.59036-0.60915 0.26909
  -3  -1  -611043.57  719.85   1 0.34693-0.80158-0.69481 0.55561-0.62997 0.22080
  -3  -1  -612111.11 1030.24   1 0.33499-0.78932-0.71823 0.57987-0.60984 0.20178
  -3  -1  -7  736.72  302.58   1 0.34402-0.82402-0.69222 0.54435-0.63440 0.15704
  -3  -1  -7  847.92  247.97   1 0.32607-0.80590-0.72417 0.57723-0.60765 0.13157
  -3  -1  -8  447.78  480.57   1 0.33715-0.84250-0.68602 0.52948-0.64474 0.09918
  -3  -1  -9 5759.97  734.78   1 0.32723-0.85792-0.67695 0.51174-0.65927 0.04552
  -3  -1 -10  218.95  325.20   1 0.31480-0.87085-0.66539 0.49151-0.67686-0.00508
   3   2 -13 8371.23 1779.59   1 0.41891-0.43538-0.75444 0.81583-0.50530-0.38058
   3   2 -12 1065.28  599.37   1 0.43505-0.42622-0.76624 0.83629-0.47285-0.34488
   3   2 -11  448.01  234.14   1 0.45009-0.41595-0.77663 0.85532-0.44073-0.30885
   3   2 -1043611.44 1313.13   1 0.46405-0.40460-0.78566 0.87300-0.40912-0.27232
   3   2  -942190.98 1651.79   1 0.47689-0.39213-0.79339 0.88937-0.37828-0.23501
   3   2  -8 6231.38  619.81   1 0.48855-0.37849-0.79986 0.90449-0.34860-0.19654
   3   2  -7  179.36  138.10   1 0.49891-0.36354-0.80510 0.91838-0.32076-0.15624
  -3  -2   7  220.68  219.03   1-0.58946 0.45721-0.80315 0.68959-0.08641 0.56161
   3   2  -6 5137.39  419.64   1 0.50766-0.34699-0.80912 0.93104-0.29595-0.11291
  -3  -2   6 7190.36  474.75   1-0.47611 0.31819-0.85872 0.73661-0.18947 0.59678
   3   2  -535974.53 1063.85   1 0.51421-0.32823-0.81184 0.94241-0.27655-0.06416
  -3  -2   556712.66 1570.82   1-0.34701 0.16296-0.89327 0.76261-0.28572 0.62598
   3   2  -4141383.5 1703.41   1 0.51696-0.30567-0.81291 0.95212-0.26817-0.00440
  -3  -2   4228875.2 2725.12   1-0.21418 0.00456-0.90236 0.76316-0.37397 0.64618
   3   2  -3   87.75   44.04   1 0.51040-0.27380-0.81029 0.95815-0.28794 0.08351
  -3  -2   3   26.87  219.47   1-0.08328-0.15191-0.88974 0.74200-0.44880 0.65296
   3   2  -215209.56  387.70   1 0.45405-0.19214-0.77926 0.93576-0.43195 0.29566
  -3  -2   218936.06  702.05   1 0.03936-0.30037-0.86109 0.70457-0.50690 0.64292
  -3  -2   119023.02  696.02   1 0.14439-0.43086-0.82230 0.65719-0.55042 0.61843
  -3  -2   0211477.5 3157.84   1 0.23048-0.54240-0.78082 0.60713-0.58067 0.58067
  -3  -2  -1108913.6 1210.13   1 0.25480-0.59292-0.60666 0.42363-0.75301 0.68481
  -3  -2  -1121127.7 1837.99   1 0.29814-0.63507-0.74206 0.55970-0.60037 0.53236
  -3  -2  -251143.13 1286.49   1 0.34516-0.70863-0.69324 0.50154-0.63267 0.49628
  -3  -2  -252514.58 1595.43   1 0.34697-0.70942-0.71007 0.51913-0.61269 0.47667
  -3  -2  -3 6595.33  340.94   1 0.37743-0.76625-0.72122 0.52085-0.58084 0.37625
  -3  -2  -3 7261.55  719.03   1 0.38013-0.76808-0.68640 0.48687-0.61996 0.41593
  -3  -2  -459151.67  997.26   1 0.38865-0.80240-0.73068 0.52229-0.56129 0.28871
  -3  -2  -459703.32 1751.95   1 0.39985-0.81331-0.67151 0.46341-0.62384 0.35180
  -3  -2  -5 5070.83  426.74   1 0.39005-0.82910-0.73182 0.51479-0.55883 0.21811
  -3  -2  -5 5413.26  693.72   1 0.40808-0.84705-0.66512 0.44844-0.62535 0.28530
  -3  -2  -6 8569.16  637.03   1 0.38568-0.85004-0.72824 0.50257-0.56648 0.15761
  -3  -2  -6 9087.21 1233.96   1 0.40626-0.87073-0.66654 0.44129-0.62502 0.21696
  -3  -2  -7 5656.01  632.87   1 0.37748-0.86770-0.72126 0.48621-0.58075 0.10339
  -3  -2  -7 5217.58 1283.39   1 0.39535-0.88533-0.67496 0.44113-0.62298 0.14691
  -3  -2  -8 4269.72  643.64   1 0.36644-0.88201-0.71189 0.46817-0.59909 0.05353
  -3  -2  -8 4222.66  733.38   1 0.37581-0.89130-0.68957 0.44716-0.61907 0.07498
  -3  -2  -9  734.91  304.71   1 0.35313-0.89404-0.70031 0.44792-0.62036 0.00661
   3   3 -1315302.37 1235.43   1 0.37808-0.38465-0.72176 0.87058-0.57974-0.30678
   3   3 -12 3836.92  736.93   1 0.39180-0.37270-0.73324 0.89019-0.55572-0.26201
   3   3 -11 -159.39  380.21   1 0.40351-0.35910-0.74259 0.90818-0.53453-0.21505
   3   3 -10 8550.22 1405.11   1 0.41332-0.34360-0.75020 0.92444-0.51609-0.16535
   3   3  -942533.48 1700.71   1 0.42086-0.32584-0.75590 0.93878-0.50147-0.11182
   3   3  -8122227.3 3858.51   1 0.42546-0.30513-0.75931 0.95084-0.49235-0.05280
  -3  -3   8159737.8 4286.06   1-0.58316 0.46610-0.80705 0.61533-0.09261 0.63569
   3   3  -7 2253.20  569.83   1 0.42590-0.28026-0.75963 0.95981-0.49147 0.01446
  -3  -3   7 3379.67  423.49   1-0.46165 0.31892-0.86386 0.66358-0.20151 0.67671
   3   3  -6 6455.58  929.19   1 0.41976-0.24882-0.75508 0.96390-0.50363 0.09476
  -3  -3   6 9124.05  496.57   1-0.32585 0.15692-0.89632 0.68752-0.30068 0.70899
   3   3  -542435.99 1185.87   1 0.40165-0.20540-0.74113 0.95859-0.53795 0.19723
  -3  -3   561700.66 1693.69   1-0.18943-0.00507-0.90154 0.68420-0.38900 0.72927
   3   3  -4233629.8 2632.78   1 0.35587-0.13429-0.70272 0.92958-0.61605 0.34327
  -3  -3   4320713.7 3802.23   1-0.05525-0.16501-0.88531 0.65911-0.46168 0.73371
   3   3  -3113861.6 1259.93   1 0.23221 0.01471-0.58341 0.81894-0.77826 0.57368
  -3  -3   3133672.1 2320.89   1 0.06492-0.31065-0.85282 0.61803-0.51814 0.72217
  -3  -3   2  786.95  263.61   1 0.16873-0.43992-0.81148 0.56810-0.55948 0.69549
  -3  -3   126170.19  926.02   1 0.25525-0.55132-0.76748 0.51538-0.58805 0.65606
  -3  -3   0393119.0 5547.53   1 0.32249-0.64407-0.72652 0.46584-0.60675 0.60675
  -3  -3  -1 1586.00  154.91   1 0.39189-0.74022-0.73314 0.46293-0.55580 0.48760
  -3  -3  -1 3119.99  758.81   1 0.37305-0.72014-0.69158 0.42232-0.61849 0.55048
  -3  -3  -246248.86  739.51   1 0.42922-0.80263-0.76206 0.48407-0.48479 0.34850
  -3  -3  -247503.98 1087.89   1 0.40905-0.78164-0.66436 0.38652-0.62553 0.48951
  -3  -3  -386684.56 1163.80   1 0.43727-0.83598-0.76782 0.48118-0.46823 0.26379
  -3  -3  -385119.74 1489.00   1 0.43261-0.83071-0.64541 0.35900-0.62950 0.42547
  -3  -3  -430040.95 1206.40   1 0.43510-0.85911-0.76628 0.47100-0.47275 0.20017
  -3  -3  -429594.96 1808.83   1 0.44557-0.86918-0.63459 0.33959-0.63147 0.35942
  -3  -3  -5 1305.49  317.34   1 0.42786-0.87719-0.76106 0.45714-0.48755 0.14682
  -3  -3  -5 1752.99  506.13   1 0.44939-0.89851-0.63134 0.32777-0.63201 0.29196
  -3  -3  -6 7806.08 1626.56   1 0.41747-0.89211-0.75335 0.44078-0.50809 0.09922
  -3  -3  -6 9081.63 1008.23   1 0.44510-0.91972-0.63499 0.32284-0.63140 0.22333
  -3  -3  -713192.65  799.46   1 0.40479-0.90473-0.74360 0.42238-0.53216 0.05514
  -3  -3  -712942.52  912.54   1 0.43335-0.93348-0.64480 0.32407-0.62962 0.15355
  -3  -3  -825329.86 1104.08   1 0.39024-0.91549-0.73197 0.40211-0.55849 0.01333
  -3  -3  -821310.30 2988.66   1 0.41446-0.94009-0.66009 0.33079-0.62649 0.08240
  -3  -3  -9 1761.57  440.16   1 0.37397-0.92510-0.71830 0.37873-0.58666-0.02709
   3   4 -13 1553.75  529.69   1 0.33061-0.32696-0.68006 0.91607-0.65437-0.23216
   3   4 -12  120.34  359.69   1 0.34022-0.31122-0.68880 0.93348-0.64015-0.17818
   3   4 -1124037.82 1368.33   1 0.34728-0.29294-0.69513 0.94847-0.62942-0.12071
   3   4 -1029659.19 1162.46   1 0.35122-0.27152-0.69862 0.96064-0.62334-0.05860
   3   4  -918839.99  928.37   1 0.35110-0.24605-0.69852 0.96920-0.62353 0.00978
  -3  -4   925427.35  776.98   1-0.59736 0.49550-0.79810 0.52821-0.07856 0.68953
   3   4  -895362.76 2901.66   1 0.34534-0.21494-0.69340 0.97275-0.63240 0.08684
  -3  -4   8125779.4 3482.93   1-0.47079 0.34326-0.86066 0.58221-0.19393 0.73701
   3   4  -7   68.42  162.45   1 0.33116-0.17541-0.68057 0.96859-0.65357 0.17620
  -3  -4   7  254.72  159.54   1-0.33115 0.17733-0.89562 0.60868-0.29697 0.77334
   3   4  -642959.57  934.27   1 0.30328-0.12218-0.65448 0.95118-0.69257 0.28340
  -3  -4   664257.50 1288.64   1-0.19301 0.01362-0.90171 0.60623-0.38685 0.79517
   3   4  -533502.25  707.15   1 0.25085-0.04441-0.60264 0.90801-0.75755 0.41657
  -3  -4   547003.82 1092.80   1-0.06106-0.14390-0.88561 0.58159-0.46038 0.80065
   3   4  -4151483.7 1415.09   1 0.14722 0.08437-0.49366 0.80730-0.85709 0.58407
  -3  -4   4185362.5 2276.13   1 0.06164-0.29209-0.85392 0.54087-0.51672 0.78875
  -3  -4   3159310.3 2233.79   1 0.16536-0.42128-0.81302 0.49138-0.55825 0.76227
  -3  -4   234808.30 1212.46   1 0.25272-0.53343-0.76891 0.43849-0.58728 0.72330
  -3  -4   1 7405.78 1176.33   1 0.32178-0.62800-0.72699 0.38799-0.60657 0.67458
  -3  -4   044892.16 1176.46   1 0.37510-0.70683-0.69009 0.34251-0.61892 0.61892
  -3  -4  -161202.37 1556.54   1 0.41462-0.77185-0.65997 0.30381-0.62651 0.55850
  -3  -4  -227436.42  528.85   1 0.49299-0.87667-0.80217 0.43728-0.33685 0.20056
  -3  -4  -228007.31  916.75   1 0.44228-0.82503-0.63736 0.27263-0.63098 0.49496
  -3  -4  -345166.43  770.98   1 0.48302-0.89200-0.79686 0.42333-0.36289 0.15845
  -3  -4  -347318.08 1819.89   1 0.45985-0.86810-0.62232 0.24901-0.63343 0.42940
  -3  -4  -4 6947.78  627.53   1 0.47086-0.90516-0.78984 0.40766-0.39297 0.12039
  -3  -4  -4 7557.81 1019.88   1 0.46871-0.90247-0.61452 0.23263-0.63455 0.36251
  -3  -4  -5104481.2 1661.87   1 0.45715-0.91675-0.78128 0.39045-0.42496 0.08424
  -3  -4  -5109301.2 3644.39   1 0.46996-0.92923-0.61341 0.22294-0.63470 0.29465
  -3  -4  -6  128.64  110.27   1 0.44213-0.92703-0.77121 0.37174-0.45798 0.04911
  -3  -4  -6  -10.39  389.31   1 0.46435-0.94912-0.61838 0.21933-0.63401 0.22595
  -3  -4  -7 5425.92 1382.80   1 0.42586-0.93607-0.75960 0.35148-0.49156 0.01454
  -3  -4  -7 7090.07 1184.39   1 0.45233-0.96261-0.62883 0.22120-0.63242 0.15635
  -3  -4  -8 7652.55 1358.97   1 0.43410-0.96988-0.64419 0.22798-0.62974 0.08565
   3   5 -12 8547.61  809.59   1 0.28155-0.24234-0.63341 0.96527-0.72077-0.09757
   3   5 -1133689.21 1467.42   1 0.28299-0.21842-0.63482 0.97535-0.71896-0.03118
   3   5 -10 1139.91  290.05   1 0.27985-0.18994-0.63174 0.98094-0.72289 0.04094
   3   5  -9    5.95  252.50   1 0.27064-0.15538-0.62261 0.98047-0.73423 0.12048
  -3  -5   9   42.03  158.07   1-0.50159 0.38926-0.84868 0.49207-0.16770 0.77867
   3   5  -871427.46 1556.90   1 0.25294-0.11233-0.60477 0.97131-0.75515 0.20959
  -3  -5   894452.66 1571.31   1-0.36274 0.22473-0.88935 0.52418-0.27833 0.82141
   3   5  -735520.30 1426.48   1 0.22275-0.05679-0.57351 0.94872-0.78832 0.31095
  -3  -5   753747.78 1849.01   1-0.21973 0.05545-0.90244 0.52882-0.37054 0.84691
   3   5  -654031.16 1697.35   1 0.17186 0.01917-0.52111 0.90430-0.83599 0.42645
  -3  -5   676298.05 2341.31   1-0.08714-0.10270-0.89040 0.50823-0.44675 0.85507
   3   5  -586959.39 1183.26   1 0.09054 0.12588-0.42833 0.82038-0.89907 0.55778
  -3  -5   5111193.0 2281.88   1 0.03649-0.25167-0.86198 0.47066-0.50561 0.84565
   3   5  -472696.48  937.82   1-0.04332 0.28546-0.26409 0.66457-0.96352 0.69054
  -3  -5   487469.68 2361.35   1 0.14138-0.38202-0.82359 0.42368-0.54927 0.82130
   3   5  -316470.79  388.95   1-0.24682 0.51410 0.02077 0.38858-0.96883 0.76465
  -3  -5   321742.43  895.00   1 0.22959-0.49569-0.78130 0.37281-0.58038 0.78441
  -3  -5   2135028.3 3494.89   1 0.30267-0.59353-0.73923 0.32192-0.60159 0.73761
  -3  -5   1133437.0 3330.95   1 0.35956-0.67593-0.70128 0.27538-0.61556 0.68357
  -3  -5   033422.01 1038.03   1 0.40314-0.74502-0.66897 0.23450-0.62445 0.62445
  -3  -5  -1 6131.29 1234.97   1 0.43522-0.80260-0.64326 0.20021-0.62991 0.56190
  -3  -5  -256316.05 2202.86   1 0.45741-0.85031-0.62444 0.17281-0.63311 0.49709
  -3  -5  -377405.47 2521.30   1 0.47111-0.88951-0.61238 0.15218-0.63484 0.43081
  -3  -5  -448125.59 2539.92   1 0.47740-0.92130-0.60673 0.13795-0.63557 0.36353
  -3  -5  -547053.08 2963.94   1 0.47709-0.94650-0.60701 0.12965-0.63554 0.29548
  -3  -5  -6  642.37  262.34   1 0.47074-0.96566-0.61271 0.12677-0.63480 0.22674
  -3  -5  -711370.07 1501.91   1 0.45869-0.97912-0.62333 0.12881-0.63328 0.15721
  -3  -5  -812750.85 2131.48   1 0.44106-0.98700-0.63839 0.13529-0.63080 0.08672
   3   6 -12  677.52  351.92   1 0.21627-0.16684-0.56667 0.98570-0.79505-0.02328
   3   6 -11 4055.96  621.81   1 0.21154-0.13676-0.56164 0.98935-0.79987 0.04972
   3   6 -10   89.13  269.17   1 0.20008-0.10035-0.55180 0.98680-0.80961 0.12704
   3   6  -927975.26 1123.74   1 0.18137-0.05626-0.53154 0.97541-0.82737 0.21306
   3   6  -8 5671.10  910.24   1 0.15189-0.00140-0.49892 0.95165-0.85323 0.30717
  -3  -6   8 8793.17  571.45   1-0.26618 0.11702-0.90159 0.44982-0.34099 0.88541
   3   6  -782006.62 2307.24   1 0.10735 0.06851-0.44802 0.90962-0.88755 0.40975
  -3  -6   7113351.7 1818.01   1-0.13193-0.04280-0.89679 0.43648-0.42232 0.89869
   3   6  -6   -0.54  218.49   1 0.04142 0.15981-0.36934 0.83980-0.92836 0.51882
  -3  -6   6  459.42  180.77   1-0.00631-0.19358-0.87405 0.40447-0.48578 0.89382
   3   6  -5101197.2 2861.50   1-0.05569 0.28271-0.24801 0.72683-0.96715 0.62592
  -3  -6   5130944.3 4250.47   1 0.10093-0.32629-0.83989 0.36172-0.53328 0.87331
   3   6  -4 6469.33  374.09   1-0.18961 0.44219-0.06465 0.55224-0.97972 0.70674
  -3  -6   4 9214.38 1877.04   1 0.19218-0.44300-0.80038 0.31363-0.56783 0.83986
  -3  -6   3448870.613760.58   1 0.26894-0.54444-0.75963 0.26400-0.59213 0.79616
  -3  -6   250676.09 1973.19   1 0.33005-0.63106-0.72154 0.21733-0.60863 0.74465
  -3  -6   1 -196.45  341.69   1 0.37817-0.70469-0.68783 0.17505-0.61956 0.68757
  -3  -6   030131.80 1623.94   1 0.41495-0.76698-0.65970 0.13834-0.62657 0.62657
  -3  -6  -144699.80 1658.49   1 0.44192-0.81945-0.63767 0.10772-0.63093 0.56292
  -3  -6  -2157163.5 3325.22   1 0.46041-0.86345-0.62183 0.08331-0.63351 0.49749
  -3  -6  -337940.83 1795.79   1 0.47152-0.90007-0.61201 0.06491-0.63489 0.43086
  -3  -6  -4 6392.01 1384.71   1 0.47611-0.93017-0.60789 0.05222-0.63542 0.36338
  -3  -6  -5 5244.74  976.34   1 0.47481-0.95437-0.60907 0.04481-0.63528 0.29522
  -3  -6  -6  110.63  234.34   1 0.46804-0.97311-0.61512 0.04228-0.63447 0.22641
  -3  -6  -718289.26 2930.87   1 0.45605-0.98663-0.62562 0.04421-0.63293 0.15686
   3   7 -11 8680.94 1358.69   1 0.13382-0.04926-0.47849 0.99190-0.86783 0.11700
   3   7 -1012261.36 2879.50   1 0.11570-0.00577-0.45771 0.97998-0.88153 0.19896
   3   7  -941092.09 1471.78   1 0.08848 0.04682-0.42590 0.95705-0.90042 0.28611
   3   7  -814980.22  846.30   1 0.04942 0.11127-0.37909 0.91910-0.92403 0.37797
   3   7  -7 -229.21  217.26   1-0.00614 0.19251-0.31167 0.86007-0.95016 0.47245
  -3  -7   7  145.17  141.69   1-0.06812-0.11707-0.88698 0.34000-0.45674 0.93310
   3   7  -6 3302.15  346.36   1-0.08052 0.29244-0.21527 0.77243-0.97322 0.56375
  -3  -7   6 5225.71 1110.23   1 0.04626-0.25634-0.85893 0.30250-0.50998 0.91802
  -3  -7   5105008.7 2637.50   1 0.14153-0.37707-0.82352 0.25851-0.54933 0.88937
  -3  -7   4144649.7 2821.54   1 0.22159-0.48259-0.78552 0.21193-0.57778 0.84981
  -3  -7   324304.95 3368.19   1 0.28861-0.57426-0.74792 0.16540-0.59775 0.80178
  -3  -7   248928.33 1567.54   1 0.34171-0.65287-0.71368 0.12258-0.61145 0.74747
  -3  -7   117373.81 3437.04   1 0.38350-0.72017-0.68389 0.08421-0.62065 0.68866
  -3  -7   098619.62 3537.25   1 0.41544-0.77761-0.65932 0.05106-0.62666 0.62666
  -3  -7  -153350.52 3127.46   1 0.43881-0.82649-0.64027 0.02344-0.63046 0.56245
  -3  -7  -233054.77 1511.26   1 0.45471-0.86790-0.62678 0.00136-0.63275 0.49673
  -3  -7  -310223.13 1781.42   1 0.46402-0.90272-0.61867-0.01532-0.63397 0.42994
  -3  -7  -420765.38 2875.91   1 0.46744-0.93164-0.61565-0.02691-0.63440 0.36236
  -3  -7  -5 8346.41 1431.86   1 0.46546-0.95517-0.61740-0.03374-0.63415 0.29410
  -3  -8   7 6197.52 1201.01   1-0.02173-0.17307-0.87789 0.24320-0.47835 0.95441
  -3  -8   615475.05 2612.41   1 0.07863-0.29889-0.84807 0.20479-0.52400 0.93205
  -3  -8   530708.63 1267.17   1 0.16394-0.40966-0.81366 0.16180-0.55773 0.89777
  -3  -8   4 5093.84 1118.43   1 0.23520-0.50638-0.77829 0.11784-0.58218 0.85421
  -3  -8   3 2402.34  536.29   1 0.29480-0.59060-0.74413 0.07471-0.59946 0.80349
  -3  -8   2 -147.16  270.29   1 0.34195-0.66326-0.71352 0.03552-0.61151 0.74753
  -3  -8   112616.91 2062.78   1 0.37911-0.72593-0.68715 0.00057-0.61975 0.68776
  -3  -8   0 8137.16 1673.73   1 0.40753-0.77985-0.66556-0.02959-0.62525 0.62525
  -3  -8  -1  129.62  251.82   1 0.42829-0.82613-0.64895-0.05477-0.62881 0.56080
  -3  -8  -2 7109.95 1507.57   1 0.44232-0.86566-0.63733-0.07497-0.63099 0.49497
  -3  -8  -3 5849.86 1162.73   1 0.45034-0.89919-0.63053-0.09035-0.63215 0.42811
  -3  -8  -419047.22 3485.35   1 0.45291-0.92727-0.62832-0.10113-0.63250 0.36046
  -3  -9   6 5028.50  947.60   1 0.09502-0.32546-0.84211 0.11199-0.53085 0.93889
  -3  -9   5 2606.45  676.32   1 0.17238-0.42828-0.80980 0.07109-0.56080 0.90084
  -3  -9   4 8780.78 1856.16   1 0.23683-0.51819-0.77740 0.03011-0.58270 0.85473
  -3  -9   326609.17 3182.87   1 0.29077-0.59672-0.74660-0.00970-0.59835 0.80238
  -3  -9   252473.73 2873.66   1 0.33348-0.66494-0.71925-0.04563-0.60947 0.74549
  -3  -9   1 5782.40 1253.27   1 0.36719-0.72416-0.69583-0.07763-0.61723 0.68524
  -3  -9   0  260.39  174.69   1 0.39300-0.77547-0.67675-0.10529-0.62253 0.62253
  -3  -9  -1 1620.25  510.29   1 0.41184-0.81982-0.66217-0.12845-0.62602 0.55801
  -3  -9  -228095.89 2850.54   1 0.42448-0.85797-0.65206-0.14714-0.62819 0.49217
   4 -10  -132289.01 4525.55   1 0.47238-0.21067-0.39971-0.47692 0.78554-0.85331
   4 -10   010736.71 2424.57   1 0.43863-0.15157-0.33654-0.53168 0.83326-0.83326
   4 -10   114108.60 2324.83   1 0.40339-0.09099-0.27395-0.58586 0.87305-0.80528
   4  -9  -5 2861.07  602.99   1 0.56738-0.39589-0.60978-0.21462 0.55339-0.89286
   4  -9  -4 6537.98 1069.96   1 0.54571-0.34899-0.55442-0.26143 0.62834-0.89991
   4  -9  -3  394.28  316.60   1 0.51843-0.29718-0.49316-0.31346 0.69857-0.90189
   4  -9  -213821.66 2378.67   1 0.48670-0.24010-0.42769-0.37052 0.76170-0.89725
   4  -9  -1  152.04  195.44   1 0.45107-0.17913-0.35942-0.43039 0.81691-0.88468
   4  -9   018777.35 2213.17   1 0.41271-0.11543-0.29023-0.49117 0.86338-0.86338
   4  -9   1  224.10  266.90   1 0.37313-0.05160-0.22170-0.55096 0.90089-0.83293
   4  -9   2  849.95  303.44   1 0.33318 0.01344-0.15607-0.60787 0.92985-0.79391
  -4   9  -2  655.31  289.81   1-0.33466-0.01298 0.15704 0.60902-0.92916 0.79304
   4  -9   3 5328.91  793.74   1 0.29455 0.07717-0.09491-0.66031 0.95090-0.74701
  -4   9  -3 5541.30  820.71   1-0.29619-0.07710 0.09611 0.66135-0.95027 0.74609
   4  -9   4  679.53  299.71   1 0.25833 0.13849-0.03939-0.70713 0.96525-0.69338
  -4   9  -4 1054.40  431.51   1-0.26019-0.13877 0.04088 0.70799-0.96468 0.69245
  -4   9  -5  106.55  377.13   1-0.22747-0.19715-0.00795 0.74824-0.97375 0.63345
   4  -8  -7 3340.70  777.86   1 0.59281-0.46159-0.69333-0.06132 0.40970-0.88496
   4  -8  -6 4968.24 1214.41   1 0.58039-0.42395-0.64814-0.09796 0.49300-0.90036
   4  -8  -5 -179.20  269.59   1 0.56198-0.38032-0.59521-0.14233 0.57436-0.91383
   4  -8  -4  724.08  194.01   1 0.53737-0.33050-0.53485-0.19415 0.65204-0.92361
   4  -8  -3  184.68  178.49   1 0.50637-0.27489-0.46764-0.25216 0.72449-0.92781
   4  -8  -2 6720.25  885.15   1 0.47021-0.21338-0.39553-0.31586 0.78895-0.92449
   4  -8  -110484.88 1347.07   1 0.42966-0.14748-0.32032-0.38266 0.84426-0.91203
   4  -8   0 5461.08 1238.25   1 0.38652-0.07982-0.24431-0.45024 0.88933-0.88933
   4  -8   1 4445.88  726.43   1 0.34160-0.00980-0.16968-0.51616 0.92440-0.85643
  -4   8  -1 3882.26  771.40   1-0.34288 0.01051 0.17034 0.51729-0.92380 0.85574
   4  -8   2 1756.67  412.85   1 0.29716 0.05972-0.09898-0.57814 0.94968-0.81374
  -4   8  -2 1950.67  815.61   1-0.29859-0.05943 0.09985 0.57918-0.94914 0.81302
   4  -8   3 7981.88  929.08   1 0.25479 0.12720-0.03405-0.63436 0.96639-0.76249
  -4   8  -3 8748.72  966.25   1-0.25642-0.12726 0.03519 0.63525-0.96592 0.76174
  -4   8  -4  294.47  357.17   1-0.21760-0.19174-0.02245 0.68429-0.97577 0.70354
  -4   8  -5 1559.89  451.63   1-0.18302-0.25068-0.07409 0.72713-0.98031 0.63908
  -4   8  -6 3060.56  714.70   1-0.15285-0.30641-0.11669 0.76097-0.98133 0.57186
   4  -7  -814929.70 2333.88   1 0.59950-0.48338-0.72905 0.05232 0.33026-0.87384
   4  -7  -7 1064.27  392.50   1 0.59193-0.45055-0.68959 0.02178 0.41722-0.89248
   4  -7  -6  382.63  219.68   1 0.57833-0.41173-0.64167-0.01758 0.50376-0.91113
   4  -7  -5  446.14  283.51   1 0.55799-0.36616-0.58483-0.06587 0.58874-0.92821
   4  -7  -411325.97 2311.95   1 0.53051-0.31347-0.51924-0.12291 0.67002-0.94160
   4  -7  -3 1769.58  409.45   1 0.49559-0.25388-0.44553-0.18745 0.74557-0.94889
   4  -7  -2  180.70  121.92   1 0.45458-0.18752-0.36595-0.25862 0.81205-0.94760
   4  -7  -1  897.35  305.72   1 0.40847-0.11606-0.28280-0.33336 0.86785-0.93562
   4  -7   010318.85 1571.85   1 0.35951-0.04255-0.19902-0.40871 0.91166-0.91166
  -4   7   0 9893.35  721.43   1-0.36062 0.04352 0.19942 0.40978-0.91114 0.91114
   4  -7   1  172.14  137.79   1 0.30898 0.03307-0.11751-0.48151 0.94378-0.87581
  -4   7  -1  188.88  404.01   1-0.31019-0.03256 0.11804 0.48256-0.94331 0.87525
   4  -7   2 2028.20  427.46   1 0.25961 0.10753-0.04133-0.54897 0.96482-0.82889
  -4   7  -2 1420.10  410.94   1-0.26100-0.10740 0.04211 0.54989-0.96441 0.82829
  -4   7  -3  498.03  325.99   1-0.21495-0.17912-0.02633 0.60974-0.97626 0.77209
  -4   7  -4  197.82  201.38   1-0.17348-0.24512-0.08766 0.66236-0.98092 0.70794
  -4   7  -5  562.74  298.44   1-0.13698-0.30717-0.13875 0.70468-0.98080 0.63958
  -4   7  -6  -34.93  308.37   1-0.10609-0.36360-0.18097 0.73814-0.97774 0.56827
  -4   7  -7  109.60  331.27   1-0.08079-0.41445-0.21490 0.76330-0.97328 0.49557
   4  -6 -1013255.84 1278.27   1 0.59833-0.52238-0.78626 0.17908 0.15421-0.83368
   4  -6  -9 3730.94  606.64   1 0.60146-0.50033-0.76242 0.16387 0.23865-0.85017
   4  -6  -850406.37 1871.58   1 0.59973-0.47342-0.73082 0.14090 0.32591-0.86948
   4  -6  -710515.20 1678.14   1 0.59211-0.44056-0.69031 0.10936 0.41577-0.89103
   4  -6  -6  749.59  441.92   1 0.57786-0.40109-0.64021 0.06781 0.50615-0.91352
   4  -6  -5  775.15  339.67   1 0.55599-0.35400-0.57973 0.01587 0.59563-0.93510
   4  -6  -4  123.57  333.22   1 0.52549-0.29889-0.50854-0.04602 0.68208-0.95317
   4  -6  -3  -96.72  314.96   1 0.48682-0.23487-0.42794-0.11821 0.76149-0.96480
   4  -6  -2 4735.22  820.88   1 0.44041-0.16312-0.33981-0.19794 0.83099-0.96654
   4  -6  -1  699.79  286.54   1 0.38847-0.08635-0.24764-0.28198 0.88755-0.95552
   4  -6   0 6691.33  956.22   1 0.33223-0.00501-0.15453-0.36638 0.93045-0.93045
  -4   6   0 7044.20  864.38   1-0.33325 0.00577 0.15477 0.36739-0.93004 0.93004
   4  -6   159948.26 3007.09   1 0.27527 0.07704-0.06516-0.44704 0.95915-0.89118
  -4   6  -166460.14 2321.82   1-0.27642-0.07671 0.06557 0.44799-0.95879 0.89073
  -4   6  -2 1583.62  326.36   1-0.22181-0.15698-0.01628 0.52126-0.97495 0.83883
  -4   6  -3   95.37  338.24   1-0.17186-0.23162-0.08994 0.58630-0.98100 0.77626
  -4   6  -4 2488.70  575.04   1-0.12743-0.30161-0.15189 0.63948-0.98014 0.70716
  -4   6  -511562.83  934.54   1-0.08962-0.36497-0.20314 0.68196-0.97503 0.63381
  -4   6  -6 -132.33  403.96   1-0.05850-0.42164-0.24433 0.71438-0.96792 0.55845
  -4   6  -7  124.10  326.74   1-0.03376-0.47193-0.27645 0.73774-0.96043 0.48271
  -4   6  -8 1092.90  482.69   1-0.01489-0.51635-0.30059 0.75311-0.95363 0.40767
   4  -5 -11  -23.33  315.51   1 0.58877-0.52808-0.80649 0.27678 0.05387-0.80282
   4  -5 -10 4681.26 1017.17   1 0.59711-0.51098-0.79044 0.27008 0.13658-0.81605
   4  -5  -9  800.57  356.49   1 0.60120-0.48990-0.76768 0.25595 0.22183-0.83335
   4  -5  -825819.77 1209.93   1 0.60040-0.46392-0.73677 0.23367 0.31092-0.85450
   4  -5  -7  386.54  245.27   1 0.59347-0.43176-0.69623 0.20212 0.40378-0.87904
   4  -5  -658420.33 1938.09   1 0.57935-0.39242-0.64484 0.15929 0.49851-0.90588
   4  -5  -524525.56 2061.15   1 0.55661-0.34446-0.58131 0.10430 0.59351-0.93298
   4  -5  -432267.24 3849.63   1 0.52380-0.28697-0.50483 0.03708 0.68612-0.95722
   4  -5  -3 3601.79  682.03   1 0.48099-0.21881-0.41644-0.04289 0.77150-0.97482
   4  -5  -240164.64 1338.72   1 0.42858-0.14105-0.31839-0.13254 0.84554-0.98108
   4  -5  -158364.90 1480.12   1 0.36920-0.05681-0.21512-0.22768 0.90410-0.97207
   4  -5   0 2102.27  416.59   1 0.30494 0.03254-0.11116-0.32293 0.94586-0.94586
  -4   5   0 1899.25  317.55   1-0.30587-0.03199 0.11124 0.32389-0.94555 0.94555
  -4   5  -1   83.50  382.46   1-0.24156-0.12196 0.01292 0.41362-0.97029 0.90223
  -4   5  -232262.48 1490.17   1-0.18116-0.20722-0.07674 0.49475-0.98045 0.84396
  -4   5  -3 8743.83  850.22   1-0.12654-0.28739-0.15312 0.56236-0.98007 0.77533
  -4   5  -4 5133.52  795.95   1-0.07972-0.35976-0.21633 0.61681-0.97305 0.70007
  -4   5  -535512.48 1459.89   1-0.04109-0.42394-0.26699 0.65870-0.96282 0.62159
  -4   5  -624592.08 1254.64   1-0.01033-0.48025-0.30638 0.68932-0.95185 0.54238
  -4   5  -7   78.96  467.48   1 0.01378-0.53013-0.33521 0.70953-0.94204 0.46424
  -4   5  -8  535.47  524.99   1 0.03114-0.57287-0.35673 0.72218-0.93368 0.38762
  -4   5  -9   -9.93  394.44   1 0.04295-0.61006-0.37121 0.72781-0.92755 0.31323
   4  -4 -11  816.95  301.45   1 0.58505-0.51411-0.81057 0.36764 0.02598-0.77493
   4  -4 -10  586.60  402.55   1 0.59469-0.49838-0.79669 0.36314 0.10776-0.78723
   4  -4  -9 1856.14  514.96   1 0.60034-0.47885-0.77608 0.35116 0.19307-0.80459
   4  -4  -816683.09 2194.68   1 0.60122-0.45456-0.74712 0.33083 0.28341-0.82699
   4  -4  -717107.41 2048.26   1 0.59605-0.42421-0.70804 0.30038 0.37865-0.85428
   4  -4  -6  -59.92  362.77   1 0.58302-0.38592-0.65671 0.25800 0.47834-0.88571
   4  -4  -5 5299.64  911.02   1 0.56048-0.33816-0.59127 0.20112 0.57986-0.91934
   4  -4  -427164.00 2152.79   1 0.52646-0.27893-0.51021 0.12861 0.68008-0.95165
   4  -4  -317919.44  762.02   1 0.47939-0.20698-0.41331 0.04080 0.77417-0.97749
   4  -4  -2 -241.88  271.05   1 0.42030-0.12254-0.30363-0.06047 0.85507-0.99061
   4  -4  -1 4494.16 1130.79   1 0.35204-0.02939-0.18673-0.16926 0.91716-0.98513
  -4   4   1 3980.87  424.71   1-0.35282 0.03023 0.18657 0.17013-0.91689 0.98495
   4  -4   016274.59  701.97   1 0.27801 0.06973-0.06935-0.27791 0.95806-0.95806
  -4   4   017114.12  769.28   1-0.27884-0.06940 0.06929 0.27882-0.95783 0.95783
  -4   4  -156228.58 1467.33   1-0.20600-0.16727-0.04101 0.38069-0.97769 0.90944
  -4   4  -210162.01  595.26   1-0.13814-0.26068-0.13713 0.46804-0.98087 0.84438
  -4   4  -352371.18 1893.86   1-0.07920-0.34517-0.21703 0.53916-0.97294 0.76821
  -4   4  -4 3161.38  426.62   1-0.03042-0.41950-0.28075 0.59412-0.95929 0.68631
  -4   4  -561438.72 1671.42   1 0.00874-0.48454-0.32891 0.63369-0.94431 0.60303
  -4   4  -6 4296.89  646.90   1 0.03857-0.53974-0.36585 0.66176-0.92987 0.52032
  -4   4  -744390.36 1701.76   1 0.06050-0.58705-0.39251 0.67956-0.91775 0.43995
  -4   4  -8 2961.64  485.64   1 0.07571-0.62764-0.41075 0.68893-0.90859 0.36254
  -4   4  -9 3109.23  681.70   1 0.08521-0.66252-0.42203 0.69135-0.90256 0.28824
   4  -3 -12 2141.90  617.22   1 0.56520-0.50918-0.82036 0.45551-0.08680-0.73022
   4  -3 -11 3390.59  696.88   1 0.57904-0.49785-0.81519 0.45904-0.01314-0.73580
   4  -3 -1027210.22 1873.78   1 0.59017-0.48383-0.80462 0.45718 0.06538-0.74624
   4  -3  -920707.77 1074.43   1 0.59809-0.46643-0.78714 0.44904 0.15058-0.76210
   4  -3  -810142.17  745.00   1 0.60148-0.44463-0.76167 0.43219 0.24096-0.78453
   4  -3  -7 7905.09  638.66   1 0.59906-0.41704-0.72584 0.40499 0.33803-0.81366
   4  -3  -6176465.8 2827.00   1 0.58872-0.38146-0.67685 0.36499 0.44190-0.84927
   4  -3  -5109805.9 1876.25   1 0.56805-0.33557-0.61163 0.30833 0.55064-0.89012
   4  -3  -420352.47  885.45   1 0.53404-0.27634-0.52721 0.23245 0.66094-0.93252
   4  -3  -394115.83 2217.17   1 0.48381-0.20116-0.42199 0.13630 0.76670-0.97002
   4  -3  -2310314.0 4133.05   1 0.41748-0.10948-0.29862 0.02134 0.85821-0.99375
   4  -3  -1111122.9 1831.16   1 0.33838-0.00547-0.16446-0.10470 0.92652-0.99448
  -4   3   1113759.6 1817.82   1-0.33905 0.00608 0.16413 0.10554-0.92633 0.99439
   4  -3   0161106.2 2316.90   1 0.25201 0.10599-0.02987-0.23058 0.96726-0.96726
  -4   3   0173819.0 2457.77   1-0.25275-0.10587 0.02966 0.23141-0.96707 0.96707
  -4   3  -1174595.4 1991.12   1-0.16870-0.21501-0.09442 0.34699-0.98113 0.91288
  -4   3  -2 4078.95  504.21   1-0.09296-0.31630-0.19865 0.44245-0.97564 0.83915
  -4   3  -3 1075.15  294.03   1-0.02976-0.40505-0.28160 0.51663-0.95906 0.75433
  -4   3  -4 4106.10  478.64   1 0.02067-0.48130-0.34378 0.57015-0.93882 0.66579
  -4   3  -561012.05 2095.68   1 0.05886-0.54486-0.39053 0.60803-0.91870 0.57741
  -4   3  -633048.87 1146.16   1 0.08680-0.59818-0.42391 0.63255-0.90153 0.49198
  -4   3  -7 5228.99 1000.22   1 0.10626-0.64302-0.44675 0.64652-0.88832 0.41052
  -4   3  -8 4622.73  624.82   1 0.11877-0.68091-0.46125 0.65216-0.87928 0.33322
  -4   3  -9  175.64  260.32   1 0.12558-0.71309-0.46907 0.65112-0.87418 0.25986
   4  -2 -12 1773.49  526.83   1 0.55459-0.48833-0.82125 0.54318-0.13404-0.68299
   4  -2 -1168252.33 2118.05   1 0.56978-0.47836-0.81927 0.54991-0.06428-0.68466
   4  -2 -10 9319.33  856.45   1 0.58279-0.46621-0.81255 0.55190 0.01055-0.69141
   4  -2  -9 4058.78  672.87   1 0.59319-0.45134-0.79973 0.54844 0.09239-0.70391
   4  -2  -8  -57.73  325.41   1 0.59980-0.43277-0.77948 0.53681 0.18066-0.72424
   4  -2  -789029.03 2803.43   1 0.60133-0.40913-0.74927 0.51523 0.27745-0.75308
   4  -2  -670201.17 1416.87   1 0.59559-0.37821-0.70573 0.48032 0.38366-0.79135
   4  -2  -591665.53 1794.12   1 0.57919-0.33654-0.64433 0.42788 0.49936-0.83883
   4  -2  -4195126.4 2792.80   1 0.54795-0.28009-0.55983 0.35192 0.62155-0.89313
   4  -2  -3490530.5 6079.28   1 0.49668-0.20380-0.44772 0.24885 0.74353-0.94685
   4  -2  -272893.10 1402.51   1 0.42311-0.10489-0.30862 0.11816 0.85189-0.98743
   4  -2  -1475098.7 5365.11   1 0.33056 0.01261-0.15184-0.03050 0.93148-0.99945
  -4   2   1499894.6 5123.51   1-0.33111-0.01223 0.15133 0.03131-0.93137 0.99943
  -4   2   1624756.4 6339.77   1-0.63812 0.29581-0.76900 0.94939-0.03769 0.10554
  -4   2   0104643.9 1652.09   1-0.22855-0.14045-0.00635 0.18041-0.97350 0.97350
  -4   2   0128955.8 1838.93   1-0.60063 0.23357-0.79597 0.96941-0.07529 0.07529
  -4   2  -128246.75 1005.13   1-0.13016-0.26400-0.14815 0.31360-0.98036 0.91211
  -4   2  -134850.75 1055.89   1-0.56138 0.16866-0.81972 0.98461-0.11354 0.04565
  -4   2  -242364.53 1055.00   1-0.04536-0.37434-0.26146 0.41814-0.96414 0.82765
  -4   2  -251673.16  898.63   1-0.52607 0.10768-0.83779 0.99413-0.14608 0.01031
  -4   2  -3161629.1 1972.33   1-0.49787 0.05381-0.85023 0.99801-0.17092-0.03272
  -4   2  -445394.38 1124.09   1 0.07262-0.54344-0.40706 0.54615-0.91050 0.63747
  -4   2  -455183.10  807.71   1-0.48069 0.01096-0.85701 0.99624-0.18561-0.08592
  -4   2  -510053.48  721.47   1 0.10900-0.60520-0.44994 0.58016-0.88638 0.54509
  -4   2  -6  -39.06  299.09   1 0.13412-0.65570-0.47883 0.60019-0.86760 0.45805
  -4   2  -765721.34 1723.43   1 0.15040-0.69737-0.49725 0.60974-0.85447 0.37666
  -4   2  -8 6020.82  778.07   1 0.15974-0.73208-0.50769 0.61132-0.84659 0.30053
  -4   2  -9 9295.14  923.08   1 0.16353-0.76125-0.51189 0.60666-0.84333 0.22902
   4  -1 -1328290.27 1517.53   1 0.52190-0.47055-0.81485 0.61486-0.25225-0.63286
   4  -1 -1234036.38 1506.84   1 0.53967-0.46316-0.81967 0.62839-0.19205-0.62497
   4  -1 -1113996.32 1001.62   1 0.55604-0.45437-0.82124 0.63867-0.12795-0.62099
   4  -1 -10 5940.51  540.41   1 0.57081-0.44399-0.81895 0.64509-0.05898-0.62187
   4  -1  -9106786.7 3234.93   1 0.58361-0.43163-0.81186 0.64671 0.01607-0.62884
   4  -1  -8150904.5 4287.39   1 0.59390-0.41670-0.79835 0.64250 0.09950-0.64307
   4  -1  -7207169.0 2399.91   1 0.60030-0.39791-0.77636 0.62913 0.19208-0.66771
   4  -1  -6112111.2 1568.57   1 0.60089-0.37332-0.74218 0.60358 0.29680-0.70449
   4  -1  -525595.56  896.76   1 0.59210-0.33929-0.69027 0.56067 0.41585-0.75533
   4  -1  -421862.02  782.70   1 0.56830-0.29027-0.61231 0.49126 0.54964-0.82121
  -4   1   428477.86 1054.97   1-0.65019 0.37380-0.75937 0.87902-0.02456 0.29595
   4  -1  -334403.55 1061.31   1 0.52092-0.21781-0.49855 0.38650 0.69288-0.89619
  -4   1   347998.75 1498.83   1-0.59457 0.29405-0.79991 0.91230-0.08135 0.28501
   4  -1  -2999998.8 5931.35   1 0.44224-0.11377-0.34314 0.23950 0.82866-0.96420
   4  -1  -157102.07 1558.87   1 0.33293 0.02050-0.15566 0.06012 0.93001-0.99797
  -4   1   154378.42 1501.15   1-0.33337-0.02036 0.15496-0.05934-0.92997 0.99802
  -4   1   176345.94 1957.22   1-0.46685 0.11500-0.86206 0.95734-0.19720 0.26509
  -4   1   038931.91 1180.80   1-0.20803-0.17136-0.03641 0.12343-0.97744 0.97744
  -4   1   056735.30 1528.50   1-0.40118 0.02365-0.88134 0.96807-0.24955 0.24955
  -4   1  -115641.53  676.93   1-0.09031-0.31429-0.20221 0.28055-0.97516 0.90692
  -4   1  -122193.42  840.14   1-0.33907-0.06402-0.89449 0.97263-0.29137 0.22332
  -4   1  -2396300.8 4302.89   1 0.00523-0.43550-0.32451 0.39405-0.94586 0.80935
  -4   1  -2507515.0 5445.03   1-0.28308-0.14559-0.90058 0.97018-0.32985 0.19374
  -4   1  -327290.29  815.97   1 0.07573-0.53138-0.41077 0.47146-0.90858 0.70381
  -4   1  -336908.01  847.15   1-0.23662-0.21762-0.90245 0.96351-0.35998 0.15582
  -4   1  -4 7556.38  523.87   1 0.12511-0.60614-0.46854 0.52036-0.87453 0.60150
  -4   1  -411029.98  497.03   1-0.20252-0.27729-0.90207 0.95459-0.38111 0.10890
  -4   1  -5 -207.35  247.42   1 0.15837-0.66478-0.50616 0.54911-0.84776 0.50648
  -4   1  -5  309.65  200.77   1-0.18314-0.32224-0.90121 0.94519-0.39276 0.05249
  -4   1  -634730.85 1080.89   1 0.17971-0.71150-0.52973 0.56382-0.82890 0.41936
  -4   1  -744105.40 1320.49   1 0.19220-0.74936-0.54331 0.56853-0.81723 0.33943
  -4   1  -847944.53 1683.92   1 0.19797-0.78051-0.54953 0.56589-0.81167 0.26561
  -4   1  -9 2088.63  539.42   1 0.19850-0.80643-0.55010 0.55760-0.81115 0.19684
   4   0 -13 7745.35 1153.09   1 0.50070-0.44039-0.80596 0.69356-0.31578-0.57010
   4   0 -1211850.37 1846.13   1 0.51925-0.43250-0.81392 0.70943-0.26057-0.55645
   4   0 -1118416.85 1000.67   1 0.53630-0.42440-0.81897 0.72319-0.20408-0.54486
   4   0 -10  814.55  455.38   1 0.55228-0.41522-0.82119 0.73411-0.14359-0.53727
   4   0  -989961.95 2903.15   1 0.56705-0.40483-0.81998 0.74161-0.07788-0.53489
   4   0  -844999.85 1557.15   1 0.58033-0.39294-0.81436 0.74470-0.00523-0.53945
   4   0  -7 2124.15  337.46   1 0.59157-0.37900-0.80255 0.74214 0.07716-0.55279
   4   0  -631637.13  837.46   1 0.59939-0.36164-0.78167 0.72989 0.17237-0.58005
  -4   0   640734.20  929.71   1-0.65970 0.42387-0.75139 0.80189-0.01399 0.42106
   4   0  -5299725.4 3400.60   1 0.60117-0.33825-0.74629 0.70314 0.28569-0.62543
  -4   0   5416957.9 4631.04   1-0.59406 0.33440-0.80024 0.84301-0.08186 0.42129
   4   0  -4242251.4 2803.68   1 0.59122-0.30303-0.68666 0.65246 0.42301-0.69459
  -4   0   4345726.7 3884.54   1-0.51944 0.23412-0.84087 0.87509-0.15200 0.42355
   4   0  -317595.99  602.28   1 0.55819-0.24478-0.58535 0.55970 0.58803-0.79171
  -4   0   326967.43  974.17   1-0.43910 0.12811-0.87112 0.89678-0.21984 0.42350
   4   0  -2  905.04  223.22   1 0.48323-0.14453-0.42084 0.40402 0.76771-0.90325
  -4   0   2  908.84  240.06   1-0.35477 0.01793-0.89199 0.90907-0.28013 0.41624
   4   0  -1311826.2 3426.23   1 0.35475 0.00895-0.19117 0.18246 0.91520-0.98317
  -4   0   1461692.3 4906.90   1-0.27222-0.09019-0.90127 0.90981-0.33703 0.40508
  -4   0   0449018.0 4411.47   1-0.19474-0.19474-0.05728 0.05728-0.97917 0.97917
  -4   0   0627159.6 6842.03   1-0.19399-0.19399-0.90175 0.90175-0.38626 0.38626
  -4   0  -1186725.2 2210.39   1-0.04908-0.36595-0.25661 0.24785-0.96526 0.89702
  -4   0  -1252051.9 3000.71   1-0.12372-0.28984-0.89579 0.88725-0.42689 0.35884
  -4   0  -231984.04  722.99   1 0.05871-0.49919-0.39035 0.37262-0.91878 0.78227
  -4   0  -244750.00  933.24   1-0.06435-0.37478-0.88626 0.86918-0.45869 0.32258
  -4   0  -313918.20  635.97   1 0.13089-0.59675-0.47515 0.44856-0.87010 0.66533
  -4   0  -320638.57  737.03   1-0.01905-0.44607-0.87724 0.85149-0.47966 0.27563
  -4   0  -499137.42 1499.83   1 0.17723-0.66846-0.52701 0.49155-0.83117 0.55814
  -4   0  -4130072.7 1873.35   1 0.01340-0.50399-0.86875 0.83441-0.49506 0.22303
  -4   0  -590316.07 2692.62   1 0.20581-0.72234-0.55552 0.51217-0.80562 0.46464
  -4   0  -5114778.6 3392.60   1 0.03173-0.54777-0.86342 0.82050-0.50347 0.16343
  -4   0  -645127.80 1190.50   1 0.22254-0.76442-0.57329 0.52127-0.78854 0.37937
  -4   0  -656805.50 1562.48   1 0.03586-0.57735-0.86217 0.81067-0.50533 0.09728
  -4   0  -733793.42 1120.99   1 0.23079-0.79802-0.58193 0.52124-0.77979 0.30243
  -4   0  -8  367.96  294.81   1 0.23280-0.82538-0.58403 0.51467-0.77762 0.23206
  -4   0  -9  914.22  349.18   1 0.23003-0.84796-0.58114 0.50310-0.78061 0.16685
   4   1 -13  604.59  388.42   1 0.47392-0.40334-0.79166 0.76616-0.38557-0.50030
   4   1 -1233494.50 1833.19   1 0.49163-0.39574-0.80147 0.78461-0.34049-0.47723
   4   1 -11 -117.24  394.22   1 0.50849-0.38729-0.80947 0.80127-0.29356-0.45603
   4   1 -10185031.8 4218.21   1 0.52496-0.37765-0.81586 0.81557-0.24244-0.43841
   4   1  -921380.51 1542.31   1 0.54025-0.36778-0.81978 0.82820-0.18992-0.42285
   4   1  -819378.88  915.24   1 0.55485-0.35722-0.82125 0.83837-0.13297-0.41171
   4   1  -713090.26  613.29   1 0.56872-0.34593-0.81957 0.84540-0.06964-0.40695
  -4  -1   717717.59  938.66   1-0.62932 0.40868-0.77571 0.74864-0.04709 0.52202
   4   1  -6478478.8 4798.02   1 0.58168-0.33373-0.81341 0.84795 0.00330-0.41182
  -4  -1   6691510.8 5138.26   1-0.55062 0.30616-0.82554 0.79015-0.12364 0.53095
   4   1  -5189202.5 2536.81   1 0.59310-0.32000-0.79990 0.84356 0.09153-0.43127
  -4  -1   5275410.4 3410.11   1-0.46312 0.19300-0.86336 0.81941-0.20029 0.53972
   4   1  -470781.72 1152.01   1 0.60080-0.30252-0.77235 0.82464 0.20616-0.47795
  -4  -1   4109522.5 1710.60   1-0.37011 0.07432-0.88799 0.83549-0.27290 0.54445
   4   1  -324571.96  698.78   1 0.59708-0.27362-0.71353 0.77445 0.36654-0.57039
  -4  -1   338824.07 1229.33   1-0.27366-0.04806-0.90119 0.84013-0.33608 0.54024
   4   1  -2180207.8 1941.78   1 0.55578-0.20699-0.57921 0.64896 0.59632-0.73211
  -4  -1   2277975.9 3562.48   1-0.18110-0.16619-0.90110 0.83150-0.39397 0.53007
   4   1  -1491039.5 4823.87   1 0.41986-0.04558-0.30283 0.38125 0.85557-0.92334
  -4  -1   1743016.1 8369.04   1-0.09477-0.27810-0.89165 0.81351-0.44268 0.51073
  -4  -1  -1183232.2 2048.75   1-0.00645-0.41903-0.31129 0.21541-0.95029 0.88204
  -4  -1  -1232416.9 4109.56   1 0.04650-0.47088-0.85886 0.76343-0.51008 0.44207
  -4  -1  -2  504.10  120.85   1 0.11540-0.56608-0.45735 0.35235-0.88176 0.74524
  -4  -1  -2  563.23  172.68   1 0.09782-0.54766-0.84107 0.73705-0.53200 0.39598
  -4  -1  -3 6737.97  370.42   1 0.18661-0.66267-0.53725 0.42338-0.82251 0.61774
  -4  -1  -3 8756.32 1558.44   1 0.13574-0.61104-0.82598 0.71338-0.54710 0.34308
  -4  -1  -4269568.2 6988.81   1 0.22715-0.72855-0.57813 0.45627-0.78368 0.51089
  -4  -1  -4320408.5 9268.03   1 0.16065-0.66141-0.81515 0.69396-0.55651 0.28449
  -4  -1  -5112063.7 3183.92   1 0.25015-0.77690-0.60193 0.47140-0.75835 0.41737
  -4  -1  -5132299.1 4046.04   1 0.17321-0.69943-0.80941 0.67964-0.56110 0.22107
  -4  -1  -631956.01 1006.14   1 0.26163-0.81373-0.61358 0.47438-0.74502 0.33585
  -4  -1  -637591.39 1117.85   1 0.17404-0.72572-0.80903 0.67067-0.56140 0.15336
  -4  -1  -7 1064.70  343.45   1 0.26535-0.84280-0.61732 0.46945-0.74060 0.26323
  -4  -1  -7 1338.69  274.63   1 0.16351-0.74065-0.81386 0.66692-0.55757 0.08152
  -4  -1  -8 2421.57  534.80   1 0.26350-0.86630-0.61546 0.45892-0.74280 0.19724
  -4  -1  -9 6866.74  737.78   1 0.25741-0.88555-0.60931 0.44410-0.74998 0.13622
   4   2 -1317825.19 2673.38   1 0.44026-0.35941-0.76992 0.83131-0.46193-0.42394
   4   2 -1255667.16 1972.17   1 0.45653-0.35037-0.78088 0.85092-0.42638-0.39135
   4   2 -1128216.04 1203.18   1 0.47181-0.34035-0.79041 0.86910-0.39068-0.35890
   4   2 -10  765.32  336.37   1 0.48615-0.32938-0.79857 0.88591-0.35486-0.32658
   4   2  -9 1947.34  654.60   1 0.49957-0.31749-0.80542 0.90140-0.31892-0.29437
   4   2  -8230464.9 6458.62   1 0.51210-0.30471-0.81099 0.91562-0.28290-0.26225
  -4  -2   8343927.3 9008.60   1-0.61350 0.40806-0.78712 0.68248-0.06361 0.60638
   4   2  -7186039.5 2763.82   1 0.52416-0.29113-0.81560 0.92823-0.24502-0.23158
  -4  -2   7281303.0 3057.16   1-0.52492 0.29566-0.83833 0.72477-0.14711 0.62231
   4   2  -6 1376.45  187.30   1 0.53493-0.27674-0.81865 0.93998-0.20892-0.19959
   4   2  -5165162.8 1479.43   1 0.54483-0.26148-0.82052 0.95056-0.17291-0.16751
  -4  -2   5269658.1 2472.03   1-0.32493 0.04388-0.89644 0.76578-0.30132 0.64159
   4   2  -449751.67 1257.35   1 0.55382-0.24532-0.82124 0.95998-0.13726-0.13508
  -4  -2   484390.45 2250.05   1-0.22312-0.08349-0.90247 0.76327-0.36844 0.64065
   4   2  -3175960.0 1793.70   1 0.56177-0.22810-0.82088 0.96833-0.10278-0.10147
  -4  -2   3286557.6 3437.72   1-0.12509-0.20709-0.89596 0.74822-0.42613 0.63029
  -4  -2   288189.07 1378.63   1-0.03368-0.32450-0.88068 0.72416-0.47249 0.60851
  -4  -2   147621.48 1605.23   1 0.04594-0.42959-0.85904 0.69392-0.50984 0.57784
  -4  -2   014888.10  413.93   1-0.25828-0.15227 0.03799-0.21205-0.96532 0.96532
  -4  -2   022252.72 2053.51   1 0.11315-0.52227-0.83516 0.66147-0.53822 0.53822
  -4  -2  -126097.14  454.85   1 0.03772-0.47323-0.36481 0.18139-0.93031 0.86205
  -4  -2  -134190.33 1060.41   1 0.16729-0.60186-0.81214 0.62986-0.55895 0.49095
  -4  -2  -2 5671.77  282.22   1 0.17483-0.63571-0.52437 0.33210-0.83334 0.69682
  -4  -2  -2 7405.02 1595.43   1 0.20853-0.66856-0.79225 0.60139-0.57344 0.43742
  -4  -2  -3244960.6 6265.84   1 0.24014-0.72640-0.59164 0.39127-0.76960 0.56501
  -4  -2  -3281285.0 8090.61   1 0.23760-0.72309-0.77699 0.57754-0.58294 0.37892
  -4  -2  -4 2008.81  267.48   1 0.27385-0.78547-0.62581 0.41677-0.73031 0.45753
  -4  -2  -4 3238.60  601.38   1 0.25602-0.76652-0.76705 0.55895-0.58828 0.31624
  -4  -2  -522013.69  838.50   1 0.29012-0.82708-0.64179 0.42408-0.70987 0.36890
  -4  -2  -527409.58 1655.25   1 0.26333-0.79934-0.76288 0.54620-0.59047 0.25042
  -4  -2  -6 5482.92  535.85   1 0.29604-0.85835-0.64753 0.42115-0.70217 0.29300
  -4  -2  -6 6211.54  741.18   1 0.26096-0.82248-0.76424 0.53898-0.58977 0.18171
  -4  -2  -740224.44 1359.03   1 0.29522-0.88288-0.64674 0.41169-0.70325 0.22588
  -4  -2  -746562.50 3264.45   1 0.24906-0.83638-0.77067 0.53689-0.58653 0.11047
  -4  -2  -822319.58 1077.89   1 0.28960-0.90261-0.64129 0.39757-0.71054 0.16498
   4   3 -1315914.47 1151.07   1 0.39905-0.30792-0.73906 0.88736-0.54271-0.34316
   4   3 -12 9468.23 1911.58   1 0.41267-0.29624-0.74970 0.90664-0.51734-0.30038
   4   3 -11  573.90  264.12   1 0.42475-0.28301-0.75878 0.92437-0.49379-0.25579
   4   3 -1014049.81 2412.85   1 0.43510-0.26806-0.76628 0.94052-0.47274-0.20870
   4   3  -935822.62 1065.85   1 0.44340-0.25105-0.77209 0.95498-0.45524-0.15805
  -4  -3   953455.15 1252.15   1-0.61325 0.42300-0.78729 0.60508-0.06386 0.67448
   4   3  -8144397.3 4487.77   1 0.44906-0.23141-0.77594 0.96747-0.44299-0.10216
  -4  -3   8209258.1 6115.98   1-0.51765 0.30359-0.84168 0.64996-0.15360 0.69669
   4   3  -792385.62 2894.28   1 0.45095-0.20799-0.77721 0.97738-0.43884-0.03817
  -4  -3   7139667.2 3900.79   1-0.41483 0.17510-0.87794 0.67766-0.23902 0.71422
   4   3  -628020.34  680.45   1 0.44669-0.17842-0.77434 0.98316-0.44815 0.03928
  -4  -3   642906.01 1054.76   1-0.30578 0.03985-0.89864 0.68984-0.31454 0.72286
   4   3  -517703.96  467.69   1 0.43045-0.13687-0.76295 0.98041-0.48229 0.14157
  -4  -3   525254.57  891.18   1-0.19971-0.09179-0.90197 0.68463-0.38281 0.72308
   4   3  -457088.18  670.78   1 0.38166-0.06263-0.72474 0.95160-0.57365 0.30087
  -4  -3   3234251.5 3025.00   1-0.00411-0.33880-0.87348 0.63869-0.48683 0.69085
  -4  -3   285292.25 1849.53   1 0.07755-0.44592-0.84845 0.60508-0.52354 0.65956
  -4  -3   1 3610.44  808.54   1 0.14681-0.54065-0.82125 0.56929-0.55134 0.61935
  -4  -3   024381.29  997.26   1 0.20333-0.62262-0.79488 0.53433-0.57167 0.57167
  -4  -3  -1108487.4 1995.96   1 0.24844-0.69258-0.77130 0.50204-0.58597 0.51796
  -4  -3  -283508.44 3868.04   1 0.28099-0.75063-0.75252 0.47468-0.59561 0.45959
  -4  -3  -314959.81  639.76   1 0.29059-0.78706-0.64225 0.35470-0.70926 0.50468
  -4  -3  -319204.63 2679.30   1 0.30298-0.79812-0.73904 0.45262-0.60167 0.39764
  -4  -3  -421876.09  697.13   1 0.31518-0.83701-0.66575 0.36953-0.67633 0.40355
  -4  -3  -424788.77 1113.18   1 0.31537-0.83602-0.73115 0.43616-0.60493 0.33289
  -4  -3  -5116340.8 1618.26   1 0.32435-0.87153-0.67430 0.36941-0.66340 0.32242
  -4  -3  -5139201.2 3564.73   1 0.31901-0.86517-0.72880 0.42523-0.60586 0.26581
  -4  -3  -624407.40  936.51   1 0.32483-0.89736-0.67474 0.36118-0.66271 0.25354
  -4  -3  -627965.77 1778.60   1 0.31449-0.88616-0.73172 0.41957-0.60470 0.19664
  -4  -3  -7  286.16  224.91   1 0.30220-0.89937-0.73953 0.41880-0.60146 0.12539
   4   4 -13 1531.80  550.33   1 0.34941-0.24831-0.69702 0.93302-0.62615-0.26037
   4   4 -12 2394.38  502.56   1 0.35908-0.23263-0.70552 0.95019-0.61097-0.20736
   4   4 -11 7515.21  873.61   1 0.36622-0.21443-0.71170 0.96504-0.59946-0.15067
   4   4 -1013817.45  968.94   1 0.37021-0.19307-0.71511 0.97713-0.59291-0.08903
  -4  -4  1014648.29  741.38   1-0.62859 0.45354-0.77625 0.51647-0.04786 0.72632
   4   4  -9  879.35  248.69   1 0.37003-0.16754-0.71496 0.98565-0.59321-0.02054
  -4  -4   9 1020.67  251.25   1-0.52826 0.32940-0.83676 0.56686-0.14411 0.75508
   4   4  -8 1188.63  347.03   1 0.36385-0.13601-0.70966 0.98902-0.60330 0.05774
  -4  -4   8  643.39  331.80   1-0.42118 0.19665-0.87625 0.59780-0.23406 0.77714
   4   4  -7 5074.73  444.12   1 0.34824-0.09505-0.69598 0.98401-0.62794 0.15058
  -4  -4   7 8391.82  731.88   1-0.30829 0.05747-0.89838 0.61144-0.31283 0.78919
   4   4  -651371.10 1564.60   1 0.31603-0.03749-0.66655 0.96324-0.67515 0.26598
  -4  -4   672131.19 2376.35   1-0.19934-0.07704-0.90196 0.60648-0.38303 0.79135
   4   4  -568109.57  912.46   1 0.24980 0.05409-0.60156 0.90693-0.75875 0.41778
  -4  -4   588323.38 1650.21   1-0.09594-0.20601-0.89184 0.58781-0.44205 0.78232
  -4  -4   4 3561.80  556.02   1 0.00087-0.32851-0.87217 0.55911-0.48919 0.76122
  -4  -4   318921.02 2524.50   1 0.08445-0.43754-0.84599 0.52435-0.52645 0.73047
  -4  -4   214416.57 2072.76   1 0.15587-0.53443-0.81728 0.48706-0.55474 0.69076
  -4  -4   188564.55 2143.98   1 0.21495-0.61897-0.78897 0.45017-0.57559 0.64359
  -4  -4   0155198.1 4343.84   1 0.26321-0.69198-0.76295 0.41537-0.59044 0.59044
  -4  -4  -192226.38 2912.85   1 0.29930-0.75358-0.74134 0.38519-0.60068 0.53267
  -4  -4  -221777.69 1602.83   1 0.32530-0.80509-0.72468 0.35995-0.60745 0.47143
  -4  -4  -3 5017.27  890.73   1 0.34222-0.84751-0.71334 0.34002-0.61157 0.40754
  -4  -4  -446407.17 3116.06   1 0.35090-0.88170-0.70735 0.32546-0.61360 0.34156
  -4  -4  -542261.72 1974.91   1 0.35204-0.90835-0.70656 0.31609-0.61386 0.27381
  -4  -4  -629721.10 3446.75   1 0.34614-0.92795-0.71065 0.31160-0.61250 0.20443
  -4  -4  -7 5081.81  764.39   1 0.33346-0.94078-0.71926 0.31164-0.60947 0.13340
   4   5 -12  592.06  507.10   1 0.29679-0.16014-0.64826 0.98011-0.70118-0.11715
   4   5 -11 8401.02  775.66   1 0.29755-0.13554-0.64898 0.98951-0.70020-0.04994
   4   5 -10 1309.74  296.45   1 0.29330-0.10595-0.64489 0.99408-0.70575 0.02380
   4   5  -9  756.23  309.71   1 0.28219-0.06948-0.63404 0.99191-0.71996 0.10621
  -4  -5   9  857.38  282.70   1-0.44567 0.23634-0.86910 0.51248-0.21455 0.82552
   4   5  -855739.80 1300.81   1 0.26100-0.02295-0.61294 0.97948-0.74576 0.20020
  -4  -5   878229.39 1771.59   1-0.32985 0.09415-0.89580 0.53071-0.29788 0.84230
   4   5  -722872.03  760.00   1 0.22400 0.03940-0.57482 0.95003-0.78701 0.30965
  -4  -5   734622.28 1142.26   1-0.21852-0.04274-0.90243 0.52881-0.37129 0.84766
   4   5  -6104706.9 3274.57   1 0.15846 0.13000-0.50626 0.88945-0.84769 0.43814
  -4  -5   6146953.0 4356.00   1-0.11306-0.17377-0.89438 0.51222-0.43277 0.84108
   4   5  -5  877.20  285.58   1 0.04343 0.27042-0.37179 0.76384-0.92729 0.58601
  -4  -5   5  305.76  314.68   1-0.01387-0.29849-0.87597 0.48465-0.48216 0.82220
  -4  -5   429501.88 1477.27   1 0.07192-0.40974-0.85042 0.45052-0.52115 0.79318
  -4  -5   380035.56 2792.60   1 0.14588-0.50916-0.82166 0.41317-0.55098 0.75501
  -4  -5   288495.39 2913.34   1 0.20789-0.59663-0.79258 0.37551-0.57322 0.70923
  -4  -5   125938.86 3469.53   1 0.25952-0.67294-0.76506 0.33916-0.58934 0.65735
  -4  -5   065501.07 2355.45   1 0.29932-0.73824-0.74133 0.30686-0.60069 0.60069
  -4  -5  -129345.61 1525.07   1 0.32935-0.79378-0.72200 0.27895-0.60846 0.54045
  -4  -5  -2  647.86  250.05   1 0.35058-0.84051-0.70758 0.25595-0.61353 0.47750
  -4  -5  -3 5878.09  865.39   1 0.36387-0.87932-0.69821 0.23800-0.61651 0.41248
  -4  -5  -4 5287.52  904.93   1 0.36997-0.91092-0.69383 0.22504-0.61783 0.34579
  -4  -5  -5 6447.43 1127.36   1 0.36942-0.93587-0.69422 0.21686-0.61771 0.27766
  -4  -5  -623657.05 3454.75   1 0.36261-0.95457-0.69911 0.21317-0.61623 0.20817
   4   6 -11  620.15  489.42   1 0.21971-0.04749-0.57031 0.99801-0.79149 0.04135
   4   6 -10 -129.12  264.28   1 0.20621-0.00863-0.55595 0.99233-0.80522 0.12327
   4   6  -9  416.67  480.26   1 0.18226 0.04027-0.53251 0.97638-0.82656 0.21224
  -4  -6   9  110.01  205.74   1-0.37144 0.15164-0.88773 0.44440-0.27192 0.88289
  -4  -6   8  432.69  203.50   1-0.25474 0.00858-0.90205 0.45029-0.34841 0.89283
   4   6  -7 5375.67  480.33   1 0.08811 0.18518-0.42547 0.88706-0.90067 0.42287
  -4  -6   7 6767.36  819.23   1-0.14692-0.12480-0.89841 0.43810-0.41384 0.89021
  -4  -6   6 1420.84  462.66   1-0.04506-0.25202-0.88319 0.41361-0.46683 0.87487
  -4  -6   510692.18 2027.99   1 0.04342-0.36597-0.85983 0.38166-0.50872 0.84875
  -4  -6   426729.23 1234.69   1 0.12040-0.46840-0.83228 0.34553-0.54111 0.81314
  -4  -6   3 8140.47 1339.02   1 0.18576-0.55922-0.80349 0.30815-0.56558 0.76961
  -4  -6   231607.71 2644.70   1 0.23995-0.63887-0.77571 0.27179-0.58368 0.71970
  -4  -6   110508.53 1999.97   1 0.28481-0.70837-0.75022 0.23744-0.59669 0.66470
  -4  -6   036485.38 1565.61   1 0.31897-0.76804-0.72882 0.20746-0.60585 0.60585
  -4  -6  -1  882.38  321.58   1 0.34449-0.81907-0.71178 0.18184-0.61211 0.54410
  -4  -6  -2 9104.54  887.09   1 0.36223-0.86231-0.69938 0.16086-0.61615 0.48013
  -4  -6  -3 5469.67  667.90   1 0.37292-0.89852-0.69168 0.14458-0.61846 0.41443
  -4  -6  -4   68.56  234.19   1 0.37718-0.92828-0.68857 0.13289-0.61935 0.34731
  -4  -6  -5 5347.87  947.83   1 0.37545-0.95206-0.68984 0.12558-0.61899 0.27894
  -4  -7   7 2686.36  536.77   1-0.09363-0.18854-0.89147 0.34448-0.44329 0.91966
  -4  -7   6 1143.65  294.56   1 0.00111-0.30838-0.87210 0.31567-0.48931 0.89735
  -4  -7   5 1643.06  380.63   1 0.08165-0.41437-0.84700 0.28198-0.52528 0.86531
  -4  -7   4  474.69  306.04   1 0.15082-0.50900-0.81951 0.24591-0.55285 0.82488
  -4  -7   3   29.98  132.32   1 0.20903-0.59267-0.79200 0.20982-0.57360 0.77763
  -4  -7   2 4529.20  731.51   1 0.25807-0.66628-0.76588 0.17478-0.58890 0.72492
  -4  -7   1 4864.44 1041.15   1 0.29655-0.73026-0.74305 0.14337-0.59994 0.66795
  -4  -7   0 2936.98  757.25   1 0.32644-0.78566-0.72393 0.11567-0.60774 0.60774
  -4  -7  -1 1698.29  446.56   1 0.34859-0.83331-0.70896 0.09212-0.61307 0.54506
  -4  -7  -2  257.69  258.81   1 0.36374-0.87397-0.69830 0.07289-0.61648 0.48046
  -4  -7  -3 2680.47  553.09   1 0.37252-0.90826-0.69197 0.05798-0.61837 0.41434
  -4  -7  -4  440.73  378.41   1 0.37544-0.93669-0.68984 0.04727-0.61899 0.34695
  -4  -8   7  290.57  239.93   1-0.05390-0.23808-0.88504 0.25035-0.46237 0.93842
  -4  -8   6   -5.71  286.73   1 0.03083-0.34828-0.86370 0.22042-0.50306 0.91110
  -4  -8   5   62.57  345.36   1 0.10433-0.44724-0.83859 0.18673-0.53466 0.87470
  -4  -8   4  831.08  257.00   1 0.16697-0.53534-0.81228 0.15184-0.55884 0.83087
  -4  -8   3 2155.48  584.64   1 0.21941-0.61323-0.78667 0.11763-0.57706 0.78109
  -4  -8   2 -150.69  277.58   1 0.26350-0.68186-0.76278 0.08478-0.59052 0.72655
  -4  -8   1 7808.69 1751.59   1 0.29792-0.74178-0.74220 0.05562-0.60031 0.66832
  -4  -8   0 -380.99  340.41   1 0.32455-0.79392-0.72517 0.03002-0.60727 0.60727
  -4  -8  -1  127.17  181.51   1 0.34415-0.83902-0.71202 0.00828-0.61203 0.54402
  -4  -8  -2  998.63  315.63   1 0.35735-0.87773-0.70284-0.00946-0.61506 0.47904
  -4  -9   6 3417.88  996.27   1 0.04682-0.37445-0.85876 0.12863-0.51023 0.91827
  -4  -9   5  898.91  274.41   1 0.11441-0.46750-0.83467 0.09596-0.53872 0.87876
  -4  -9   4 1402.35  566.30   1 0.17174-0.55029-0.81009 0.06280-0.56057 0.83260
  -4  -9   3 6795.42 1519.71   1 0.21958-0.62359-0.78657 0.03070-0.57712 0.78114
  -4  -9   2  580.29  285.38   1 0.25978-0.68828-0.76491 0.00002-0.58941 0.72543
  -4  -9   1  202.69  160.03   1 0.29105-0.74506-0.74643-0.02703-0.59843 0.66644
  -4  -9   0  914.44  354.57   1 0.31517-0.79469-0.73128-0.05076-0.60488 0.60488
   5  -9  -4  589.77  367.13   1 0.53587-0.24189-0.53139-0.28446 0.65608-0.92766
   5  -9  -312226.33 2556.61   1 0.50864-0.19005-0.47239-0.33424 0.71980-0.92312
   5  -9  -218600.83 3046.47   1 0.47800-0.13406-0.41060-0.38761 0.77647-0.91201
   5  -9  -111925.31 2374.40   1 0.44445-0.07516-0.34719-0.44261 0.82578-0.89355
   5  -9   014052.79 3077.15   1 0.40903-0.01439-0.28378-0.49762 0.86727-0.86727
   5  -9   1  556.34  321.45   1 0.37295 0.04577-0.22140-0.55125 0.90104-0.83307
   5  -9   2 5563.57 1084.38   1 0.33698 0.10685-0.16219-0.60175 0.92743-0.79150
  -5   9  -2 5883.97  910.95   1-0.33843-0.10666 0.16312 0.60294-0.92674 0.79062
   5  -9   3  472.73  280.48   1 0.30243 0.16649-0.10723-0.64800 0.94711-0.74321
  -5   9  -3  508.43  293.28   1-0.30408-0.16667 0.10843 0.64903-0.94645 0.74227
   5  -8  -7 5605.93  805.54   1 0.58688-0.35839-0.67009-0.08456 0.45446-0.92973
   5  -8  -6 1003.82  311.88   1 0.57228-0.31857-0.62358-0.12252 0.53257-0.93994
   5  -8  -5 2536.98  607.72   1 0.55232-0.27339-0.57052-0.16702 0.60781-0.94728
   5  -8  -4 6982.37 1067.73   1 0.52703-0.22289-0.51148-0.21752 0.67868-0.95026
   5  -8  -328395.73 3778.71   1 0.49639-0.16756-0.44713-0.27266 0.74408-0.94740
   5  -8  -234705.28 4219.10   1 0.46183-0.10766-0.37958-0.33181 0.80163-0.93718
   5  -8  -1  522.44  304.64   1 0.42405-0.04453-0.31029-0.39269 0.85081-0.91859
   5  -8   0 2051.25  535.91   1 0.38460 0.01928-0.24105-0.45349 0.89104-0.89104
   5  -8   116765.46 3471.49   1 0.34411 0.08487-0.17377-0.51207 0.92270-0.85473
  -5   8  -120087.27 1307.26   1-0.34536-0.08445 0.17437 0.51326-0.92212 0.85406
   5  -8   248420.23 6270.73   1 0.30444 0.14965-0.11037-0.56675 0.94611-0.81018
  -5   8  -256744.58 2095.03   1-0.30585-0.14962 0.11121 0.56782-0.94555 0.80943
   5  -8   327480.28 1383.01   1 0.26681 0.21238-0.05224-0.61617 0.96233-0.75843
  -5   8  -329382.85 1397.95   1-0.26844-0.21269 0.05339 0.61704-0.96181 0.75763
  -5   8  -4  213.31  487.52   1-0.23408-0.27271 0.00180 0.66004-0.97221 0.69997
  -5   8  -5  123.63  331.82   1-0.20337-0.32771-0.04483 0.69787-0.97807 0.63684
   5  -7  -827927.67 4199.32   1 0.59595-0.38262-0.70751 0.03078 0.37981-0.92338
   5  -7  -7 6982.57 1706.60   1 0.58562-0.34697-0.66560-0.00219 0.46260-0.93787
   5  -7  -610073.47 1299.35   1 0.56971-0.30584-0.61625-0.04299 0.54374-0.95111
   5  -7  -517977.50 2065.63   1 0.54775-0.25866-0.55935-0.09135 0.62216-0.96163
   5  -7  -458156.12 2157.13   1 0.51933-0.20561-0.49509-0.14629 0.69654-0.96763
   5  -7  -333627.61 3378.55   1 0.48547-0.14641-0.42526-0.20772 0.76385-0.96716
   5  -7  -225927.86 1814.44   1 0.44666-0.08226-0.35127-0.27330 0.82285-0.95840
   5  -7  -1 1247.79  402.16   1 0.40419-0.01444-0.27534-0.34082 0.87224-0.94001
   5  -7   0 9176.60 1756.05   1 0.35992 0.05423-0.19970-0.40803 0.91135-0.91135
  -5   7   0 8808.10  846.64   1-0.36097-0.05356 0.20000 0.40919-0.91087 0.91087
   5  -7   113958.57 2016.12   1 0.31486 0.12439-0.12680-0.47221 0.94062-0.87266
  -5   7  -114426.66 1075.59   1-0.31605-0.12415 0.12729 0.47330-0.94016 0.87210
   5  -7   222306.65 2087.41   1 0.27117 0.19318-0.05889-0.53141 0.96072-0.82479
  -5   7  -224781.16 1342.58   1-0.27256-0.19330 0.05967 0.53233-0.96028 0.82416
  -5   7  -3 9631.90  879.79   1-0.23194-0.25957-0.00135 0.58476-0.97272 0.76854
  -5   7  -4 1097.05  412.93   1-0.19524-0.32072-0.05656 0.63126-0.97912 0.70614
  -5   7  -5 3009.09  597.68   1-0.16289-0.37863-0.10261 0.66854-0.98129 0.64006
  -5   7  -610150.63 1003.64   1-0.13540-0.43167-0.14092 0.69809-0.98071 0.57124
   5  -6  -9 7661.95  926.18   1 0.60102-0.40269-0.74390 0.14535 0.29219-0.90371
   5  -6  -8 -324.22  367.11   1 0.59623-0.37272-0.70894 0.11903 0.37669-0.92027
   5  -6  -7 3825.41  935.41   1 0.58564-0.33682-0.66567 0.08472 0.46248-0.93774
   5  -6  -638475.28 2632.07   1 0.56887-0.29483-0.61389 0.04149 0.54727-0.95464
   5  -6  -5151210.6 3075.90   1 0.54523-0.24598-0.55329-0.01055 0.62974-0.96921
   5  -6  -4 1384.66  463.51   1 0.51414-0.19019-0.48397-0.07059 0.70811-0.97920
   5  -6  -3 1114.07  348.23   1 0.47655-0.12726-0.40778-0.13837 0.77884-0.98216
   5  -6  -219879.43 2375.61   1 0.43308-0.05844-0.32650-0.21125 0.84013-0.97568
   5  -6  -138397.60 1379.17   1 0.38578 0.01354-0.24305-0.28657 0.88999-0.95796
   5  -6   085567.95 2226.56   1 0.33558 0.08883-0.15993-0.36097 0.92833-0.92833
  -5   6   096878.81 2103.86   1-0.33656-0.08836 0.16010 0.36207-0.92795 0.92795
   5  -6   1 2232.52  488.99   1 0.28537 0.16415-0.08069-0.43151 0.95501-0.88704
  -5   6  -1 2617.49  521.15   1-0.28650-0.16408 0.08108 0.43249-0.95464 0.88658
  -5   6  -2 4003.42  557.46   1-0.23865-0.23759 0.00858 0.49639-0.97106 0.83494
  -5   6  -320931.22 1151.13   1-0.19474-0.30612-0.05728 0.55364-0.97917 0.77444
  -5   6  -423759.98 1414.41   1-0.15553-0.37088-0.11295 0.60054-0.98135 0.70837
  -5   6  -523412.82 1358.65   1-0.12188-0.43008-0.15949 0.63831-0.97964 0.63841
  -5   6  -6  252.89  353.43   1-0.09395-0.48356-0.19733 0.66738-0.97582 0.56635
  -5   6  -7  420.24  239.61   1-0.07156-0.53150-0.22715 0.68843-0.97122 0.49351
   5  -5 -10   99.91  330.31   1 0.60032-0.41699-0.77619 0.25583 0.19268-0.87216
   5  -5  -9  311.77  189.94   1 0.60134-0.39283-0.74950 0.23776 0.27681-0.88833
   5  -5  -845976.99 2266.83   1 0.59731-0.36363-0.71485 0.21175 0.36357-0.90715
   5  -5  -730487.53 4048.08   1 0.58716-0.32818-0.67109 0.17699 0.45262-0.92788
   5  -5  -612304.42 1548.81   1 0.57018-0.28598-0.61759 0.13203 0.54172-0.94909
   5  -5  -510496.85 1197.45   1 0.54540-0.23598-0.55369 0.07668 0.62925-0.96872
   5  -5  -4 3876.02  972.24   1 0.51191-0.17773-0.47925 0.01151 0.71291-0.98401
   5  -5  -3127773.0 4479.26   1 0.47051-0.11098-0.39610-0.06323 0.78848-0.99180
   5  -5  -298908.61 3867.16   1 0.42190-0.03703-0.30646-0.14446 0.85327-0.98881
   5  -5  -1115820.4 3701.48   1 0.36853 0.04104-0.21401-0.22879 0.90464-0.97260
   5  -5   019229.39 2582.02   1 0.31199 0.12269-0.12226-0.31182 0.94218-0.94218
  -5   5   017761.71  992.22   1-0.31289-0.12241 0.12230 0.31284-0.94188 0.94188
   5  -5   1   21.72  300.97   1 0.25587 0.20391-0.03568-0.38969 0.96605-0.89808
  -5   5  -1   -9.60  305.14   1-0.25695-0.20401 0.03600 0.39054-0.96575 0.89769
  -5   5  -2100944.4 2024.13   1-0.20441-0.28134-0.04332 0.46133-0.97792 0.84143
  -5   5  -397477.07 2133.60   1-0.15663-0.35467-0.11139 0.52064-0.98135 0.77661
  -5   5  -452312.03 1647.07   1-0.11521-0.42164-0.16860 0.56908-0.97892 0.70594
  -5   5  -5 6722.46  802.28   1-0.08055-0.48185-0.21523 0.60694-0.97323 0.63200
  -5   5  -6   45.56  382.25   1-0.05254-0.53541-0.25211 0.63506-0.96626 0.55679
  -5   5  -7 9172.05  827.75   1-0.03075-0.58275-0.28032 0.65449-0.95941 0.48169
  -5   5  -816460.51 1263.46   1-0.01464-0.62441-0.30091 0.66631-0.95353 0.40757
   5  -4 -11  707.19  344.68   1 0.59231-0.42398-0.80131 0.35913 0.08400-0.83142
   5  -4 -1010731.60  905.38   1 0.59898-0.40547-0.78358 0.35003 0.16496-0.84443
   5  -4  -912922.50 1694.95   1 0.60153-0.38284-0.75877 0.33384 0.24985-0.86138
   5  -4  -869323.69 1779.12   1 0.59903-0.35516-0.72562 0.30933 0.33856-0.88213
   5  -4  -7  232.49  317.29   1 0.59022-0.32107-0.68263 0.27538 0.43086-0.90613
   5  -4  -624054.50 3171.01   1 0.57399-0.27963-0.62856 0.22986 0.52481-0.93218
   5  -4  -552376.07 1854.16   1 0.54893-0.22935-0.56220 0.17205 0.61854-0.95801
   5  -4  -4119363.1 3684.66   1 0.51364-0.16923-0.48292 0.10199 0.70919-0.98028
   5  -4  -3143751.2 4278.26   1 0.46850-0.09874-0.39226 0.01975 0.79159-0.99491
   5  -4  -2 5698.09  822.87   1 0.41425-0.01914-0.29293-0.07117 0.86173-0.99728
   5  -4  -1   29.50  115.41   1 0.35382 0.06603-0.18963-0.16635 0.91588-0.98385
  -5   4   1 -116.15  337.13   1-0.35453-0.06550 0.18938 0.16732-0.91566 0.98372
   5  -4   042035.55 1649.87   1 0.28974 0.15520-0.08745-0.25982 0.95310-0.95310
  -5   4   045581.68 1735.04   1-0.29056-0.15513 0.08736 0.26075-0.95285 0.95285
  -5   4  -1128241.5 3786.04   1-0.22773-0.24362-0.00757 0.34709-0.97369 0.90563
  -5   4  -277382.43 2489.76   1-0.16953-0.32667-0.09325 0.42416-0.98110 0.84461
  -5   4  -351984.28 1851.48   1-0.11799-0.40375-0.16481 0.48695-0.97924 0.77450
  -5   4  -416425.60  970.47   1-0.07450-0.47279-0.22325 0.53662-0.97190 0.69892
  -5   4  -5 6206.97  725.84   1-0.03917-0.53367-0.26947 0.57407-0.96220 0.62098
  -5   4  -614304.53  982.02   1-0.01150-0.58689-0.30489 0.60072-0.95231 0.54284
  -5   4  -712274.50  962.87   1 0.00983-0.63381-0.33027 0.61732-0.94383 0.46603
  -5   4  -8 7427.47  920.39   1 0.02463-0.67399-0.34868 0.62686-0.93691 0.39085
   5  -3 -12  788.70  424.57   1 0.57588-0.42270-0.81691 0.45206-0.03156-0.78546
   5  -3 -1138946.48 1840.67   1 0.58748-0.40913-0.80805 0.45191 0.04375-0.79270
   5  -3 -1041017.58 1673.50   1 0.59617-0.39248-0.79310 0.44636 0.12471-0.80418
   5  -3  -975686.46 1900.31   1 0.60089-0.37202-0.77142 0.43331 0.20934-0.82087
   5  -3  -813921.51  930.87   1 0.60082-0.34677-0.74130 0.41182 0.29912-0.84270
   5  -3  -764785.14 2493.59   1 0.59460-0.31537-0.70092 0.38007 0.39390-0.86953
   5  -3  -694172.92 3022.71   1 0.58037-0.27584-0.64808 0.33622 0.49310-0.90047
   5  -3  -5101401.9 1965.10   1 0.55644-0.22669-0.58087 0.27757 0.59410-0.93357
   5  -3  -471638.50 1505.01   1 0.52052-0.16587-0.49767 0.20357 0.69381-0.96490
   5  -3  -3137326.7 2150.14   1 0.47214-0.09214-0.39924 0.11354 0.78593-0.98924
   5  -3  -2 2690.51  376.45   1 0.41179-0.00644-0.28860 0.01132 0.86436-0.99991
   5  -3  -121190.62 1479.68   1 0.34298 0.08713-0.17192-0.09724 0.92347-0.99143
  -5   3   121830.99  798.99   1-0.34360-0.08681 0.17152 0.09816-0.92331 0.99137
   5  -3   051497.12 1856.35   1 0.26970 0.18551-0.05665-0.20380 0.96127-0.96127
  -5   3   053517.69 1187.62   1-0.27045-0.18562 0.05645 0.20463-0.96107 0.96107
  -5   3  -127355.81  950.33   1-0.19940-0.28168-0.05056 0.30313-0.97861 0.91036
  -5   3  -2 2468.05  366.12   1-0.13455-0.37209-0.14210 0.38589-0.98066 0.84417
  -5   3  -3 8570.70  771.78   1-0.07903-0.45315-0.21724 0.45227-0.97291 0.76817
  -5   3  -4 4660.44  518.61   1-0.03369-0.52405-0.27654 0.50280-0.96041 0.68742
  -5   3  -513588.71  772.73   1 0.00233-0.58576-0.32087 0.53837-0.94712 0.60583
  -5   3  -6 2953.14  477.60   1 0.02932-0.63813-0.35448 0.56311-0.93460 0.52505
  -5   3  -7  630.10  333.00   1 0.04874-0.68293-0.37827 0.57804-0.92440 0.44660
  -5   3  -8  767.47  366.16   1 0.06172-0.72129-0.39399 0.58489-0.91703 0.37098
   5  -2 -12 6102.41 1162.67   1 0.56668-0.40325-0.82007 0.54200-0.07973-0.73730
   5  -2 -1112710.88 1075.48   1 0.57994-0.39135-0.81462 0.54526-0.00764-0.74130
   5  -2 -10 4057.66  908.89   1 0.59079-0.37692-0.80375 0.54382 0.07031-0.74978
   5  -2  -9 1841.09  543.29   1 0.59825-0.35920-0.78656 0.53527 0.15297-0.76449
   5  -2  -8  859.94  264.55   1 0.60149-0.33726-0.76131 0.51865 0.24207-0.78565
   5  -2  -743318.97 1678.37   1 0.59905-0.30965-0.72577 0.49174 0.33819-0.81382
   5  -2  -6  157.03  110.05   1 0.58878-0.27409-0.67709 0.45209 0.44144-0.84881
   5  -2  -513374.48 1469.87   1 0.56817-0.22826-0.61195 0.39550 0.55017-0.88964
   5  -2  -417868.87  933.01   1 0.53407-0.16894-0.52727 0.31937 0.66086-0.93244
   5  -2  -323250.01  912.96   1 0.48359-0.09336-0.42155 0.22268 0.76709-0.97040
  -5   2   333509.50  988.68   1-0.67273 0.28414-0.73988 0.93710 0.00082 0.20271
   5  -2  -2  923.87  338.87   1 0.41707-0.00149-0.29790 0.10744 0.85866-0.99421
  -5   2   2  139.09  285.39   1-0.63651 0.22256-0.77025 0.95905-0.03942 0.17512
   5  -2  -120387.87  687.18   1 0.33821 0.10216-0.16418-0.01816 0.92663-0.99460
  -5   2   120946.19  699.93   1-0.33874-0.10205 0.16363 0.01901-0.92653 0.99459
  -5   2   129059.06  856.98   1-0.60322 0.16484-0.79425 0.97625-0.07267 0.14056
   5  -2   0 1866.03  267.52   1 0.25327 0.21220-0.03176-0.14187 0.96687-0.96687
  -5   2   0 1734.54  266.87   1-0.25395-0.21250 0.03148 0.14257-0.96670 0.96670
  -5   2   0 2419.32  393.59   1-0.56918 0.10512-0.81533 0.98877-0.10613 0.10613
  -5   2  -128928.28  921.84   1-0.17224-0.31928-0.08941 0.25486-0.98098 0.91274
  -5   2  -136687.71  961.26   1-0.53868 0.04896-0.83167 0.99656-0.13465 0.06676
  -5   2  -283923.03 1495.55   1-0.09985-0.41723-0.18940 0.34609-0.97680 0.84031
  -5   2  -2102678.5 1699.91   1-0.51375-0.00163-0.84343 0.99977-0.15705 0.02128
  -5   2  -344129.31 1683.05   1-0.04008-0.50254-0.26829 0.41621-0.96250 0.75776
  -5   2  -358382.63 1882.44   1-0.49666-0.04439-0.85073 0.99851-0.17197-0.03168
  -5   2  -435531.95 1440.93   1 0.00724-0.57550-0.32703 0.46612-0.94498 0.67195
  -5   2  -444138.53 1457.89   1-0.49003-0.07669-0.85340 0.99262-0.17767-0.09386
  -5   2  -5 1315.70  309.09   1 0.04274-0.63637-0.37095 0.50118-0.92766 0.58638
  -5   2  -6 3611.97  587.42   1 0.06839-0.68741-0.40200 0.52337-0.91307 0.50353
  -5   2  -739289.34 1492.19   1 0.08591-0.73030-0.42286 0.53536-0.90210 0.42430
  -5   2  -822096.66 1209.35   1 0.09672-0.76649-0.43560 0.53923-0.89492 0.34886
   5  -1 -13 4777.19  761.73   1 0.53676-0.38824-0.81907 0.61909-0.20248-0.68263
   5  -1 -12  336.92  415.16   1 0.55328-0.37961-0.82122 0.62995-0.13949-0.67753
   5  -1 -11 1113.79  328.87   1 0.56815-0.36933-0.81972 0.63715-0.07246-0.67648
   5  -1 -10  -16.60  334.72   1 0.58108-0.35709-0.81384 0.63997-0.00048-0.68037
   5  -1  -935944.51 1186.15   1 0.59169-0.34246-0.80235 0.63786 0.07829-0.68981
   5  -1  -810079.11  779.66   1 0.59891-0.32450-0.78390 0.62804 0.16370-0.70728
   5  -1  -722229.81 1047.06   1 0.60152-0.30193-0.75605 0.60883 0.25796-0.73359
   5  -1  -6 3137.79  378.27   1 0.59741-0.27264-0.71539 0.57680 0.36235-0.77003
   5  -1  -541053.66  960.03   1 0.58319-0.23311-0.65728 0.52767 0.47735-0.81682
  -5   1   556851.23 1227.84   1-0.65693 0.30890-0.75375 0.88182-0.01709 0.35632
   5  -1  -468536.83 1348.87   1 0.55445-0.17916-0.57585 0.45480 0.60080-0.87238
  -5   1   495658.68 1520.60   1-0.60981 0.23796-0.78979 0.91073-0.06599 0.33753
   5  -1  -312925.80 1396.63   1 0.50566-0.10519-0.46616 0.35411 0.72594-0.92926
  -5   1   318310.24  793.82   1-0.55855 0.16103-0.82128 0.93367-0.11621 0.31987
   5  -1  -2104532.8 1578.18   1 0.43416-0.00835-0.32844 0.22481 0.83882-0.97436
  -5   1   2150972.6 1887.31   1-0.50633 0.08314-0.84668 0.95051-0.16357 0.29934
   5  -1  -1 4702.16  625.74   1 0.34327 0.10736-0.17240 0.07686 0.92327-0.99124
  -5   1   1 4269.08  303.15   1-0.34373-0.10745 0.17172-0.07609-0.92323 0.99129
  -5   1   1 6232.61  496.73   1-0.45485 0.00599-0.86615 0.96143-0.20709 0.27498
  -5   1   0 2313.29  234.81   1-0.24348-0.23336 0.01578 0.07124-0.96977 0.96977
  -5   1   0 3569.82  389.89   1-0.40604-0.06848-0.88016 0.96689-0.24582 0.24582
  -5   1  -1 3375.46  345.17   1-0.14767-0.35430-0.12391 0.20225-0.98124 0.91299
  -5   1  -1 4652.93  429.94   1-0.36196-0.13822-0.88949 0.96765-0.27889 0.21101
  -5   1  -2  -81.24  189.51   1-0.06599-0.46153-0.23449 0.30406-0.96987 0.83338
  -5   1  -2   85.85  220.63   1-0.32589-0.19978-0.89632 0.96592-0.30065 0.16455
  -5   1  -359580.07 1919.75   1-0.00126-0.55182-0.31634 0.37702-0.94864 0.74387
  -5   1  -382508.77 2392.87   1-0.29797-0.25327-0.89939 0.96044-0.31986 0.11570
  -5   1  -4 5354.09  515.42   1 0.04706-0.62552-0.37622 0.42804-0.92533 0.65230
  -5   1  -4 7497.10  464.73   1-0.28060-0.29621-0.90075 0.95327-0.33150 0.05929
  -5   1  -5 4081.16  476.67   1 0.08175-0.68559-0.41794 0.46089-0.90478 0.56350
  -5   1  -5 5393.62  800.29   1-0.27554-0.32684-0.90108 0.94506-0.33485-0.00541
  -5   1  -6  239.35  359.72   1 0.10554-0.73476-0.44591 0.48000-0.88882 0.47928
  -5   1  -7 2313.14  466.90   1 0.12072-0.77532-0.46349 0.48872-0.87783 0.40003
  -5   1  -8 6922.75  684.71   1 0.12906-0.80903-0.47306 0.48941-0.87152 0.32546
   5   0 -13 1350.54  401.01   1 0.51708-0.35833-0.81312 0.69992-0.26730-0.61781
   5   0 -1127722.24 1254.58   1 0.55042-0.34135-0.82109 0.72531-0.15111-0.59783
   5   0 -1012059.35 1483.56   1 0.56518-0.33094-0.82037 0.73329-0.08693-0.59392
   5   0  -9 1713.61  366.04   1 0.57836-0.31897-0.81559 0.73722-0.01716-0.59560
   5   0  -8 5978.13  536.55   1 0.58951-0.30496-0.80553 0.73587 0.05986-0.60455
   5   0  -7 4781.97  488.35   1 0.59785-0.28808-0.78802 0.72761 0.14693-0.62256
  -5   0   7 6723.97  612.43   1-0.67067 0.36320-0.74174 0.80066-0.00154 0.47646
   5   0  -6 4152.90  397.62   1 0.60151-0.26656-0.76003 0.70825 0.24600-0.65369
  -5   0   6 6470.52  501.78   1-0.61473 0.28190-0.78626 0.83676-0.06234 0.46942
   5   0  -547540.34  926.62   1 0.59752-0.23740-0.71605 0.67290 0.36086-0.70059
  -5   0   568077.81 1358.54   1-0.55496 0.19831-0.82323 0.86601-0.11959 0.45901
   5   0  -458565.39 1057.22   1 0.58026-0.19481-0.64774 0.61354 0.49367-0.76525
  -5   0   482516.25 1630.13   1-0.49105 0.10873-0.85299 0.88722-0.17680 0.44834
   5   0  -3  356.55  167.32   1 0.54105-0.13037-0.54339 0.51774 0.64185-0.84554
  -5   0   3  634.95  265.46   1-0.42572 0.01773-0.87500 0.90067-0.23048 0.43414
   5   0  -236843.78 1054.96   1 0.46969-0.03365-0.39454 0.37772 0.78975-0.92530
  -5   0   254452.16 1619.25   1-0.36105-0.07260-0.88965 0.90676-0.27956 0.41533
   5   0  -123767.98  573.59   1 0.36537 0.09553-0.20873 0.20002 0.90715-0.97512
  -5   0   136838.03  947.71   1-0.29883-0.16057-0.89931 0.90785-0.31927 0.38732
  -5   0  -129364.03  730.60   1-0.12769-0.38472-0.15153 0.14277-0.98016 0.91192
  -5   0  -142967.09 1044.29   1-0.19325-0.31730-0.90172 0.89318-0.38671 0.31866
  -5   0  -2 4419.22  337.12   1-0.03389-0.50407-0.27628 0.25875-0.96047 0.82398
  -5   0  -2 6891.89  498.29   1-0.15275-0.38337-0.89896 0.88188-0.41051 0.27440
  -5   0  -312054.57  666.73   1 0.03613-0.59942-0.36286 0.33627-0.93114 0.72636
  -5   0  -316615.31  867.23   1-0.12222-0.43948-0.89560 0.86998-0.42773 0.22357
  -5   0  -4 3798.02  417.47   1 0.08530-0.67396-0.42214 0.38668-0.90250 0.62947
  -5   0  -4 5214.53  483.75   1-0.10252-0.48475-0.89285 0.85869-0.43851 0.16630
  -5   0  -5  412.31  203.80   1 0.11859-0.73263-0.46104 0.41672-0.87941 0.53813
  -5   0  -5 1351.86  270.33   1-0.09432-0.51852-0.89158 0.84887-0.44292 0.10266
  -5   0  -6  232.78  168.70   1 0.14001-0.77943-0.48552 0.43233-0.86293 0.45339
  -5   0  -7  942.22  370.29   1 0.15250-0.81730-0.49959 0.43754-0.85272 0.37492
  -5   0  -8  901.49  343.08   1 0.15813-0.84831-0.50589 0.43497-0.84797 0.30191
   5   1 -13 4659.07  804.23   1 0.49062-0.32271-0.80094 0.77544-0.34317-0.54270
   5   1 -1210439.82  991.50   1 0.50793-0.31472-0.80924 0.79238-0.29517-0.52256
   5   1 -11 9690.03 1260.10   1 0.52473-0.30541-0.81579 0.80679-0.24318-0.50576
   5   1 -1022522.06 1872.32   1 0.54023-0.29576-0.81978 0.81949-0.18999-0.49086
   5   1  -9 6496.54  570.04   1 0.55487-0.28524-0.82125 0.82967-0.13289-0.47987
   5   1  -8 2100.31  474.35   1 0.56856-0.27377-0.81961 0.83674-0.07044-0.47424
  -5  -1   8 2627.33  435.25   1-0.64941 0.35713-0.76001 0.74135-0.02542 0.56819
   5   1  -7  240.67  116.63   1 0.58109-0.26114-0.81383 0.83966-0.00040-0.47619
  -5  -1   7  223.47  346.58   1-0.58489 0.26911-0.80599 0.77916-0.09091 0.56611
   5   1  -671227.49 1252.14   1 0.59197-0.24684-0.80189 0.83692 0.08080-0.48848
  -5  -1   698599.90 2248.59   1-0.51458 0.17313-0.84306 0.80767-0.15631 0.56363
   5   1  -5  799.82  189.88   1 0.59972-0.22941-0.77993 0.82359 0.17896-0.51870
  -5  -1   5  350.46  332.90   1-0.44085 0.07373-0.87059 0.82664-0.21844 0.55787
   5   1  -4  177.46  135.65   1 0.60069-0.20520-0.73980 0.79209 0.30307-0.57486
  -5  -1   4   35.96  265.41   1-0.36582-0.02697-0.88879 0.83629-0.27607 0.54761
   5   1  -3 9802.92  328.57   1 0.58540-0.16456-0.66484 0.72604 0.46397-0.66766
  -5  -1   315830.95  744.36   1-0.29069-0.12803-0.90001 0.83895-0.32476 0.52892
   5   1  -2  494.83  142.49   1 0.53317-0.08711-0.52524 0.59499 0.66320-0.79899
  -5  -1   2  695.69  293.77   1-0.22045-0.22384-0.90245 0.83285-0.37010 0.50620
   5   1  -1223597.2 1984.60   1 0.42059 0.05102-0.30414 0.38255 0.85474-0.92252
  -5  -1   1362557.8 4423.92   1-0.15599-0.31387-0.89926 0.82112-0.40864 0.47670
   5   1   0  387.68  156.13   1 0.26416 0.23210-0.04823 0.13504 0.96326-0.96326
  -5  -1   0  309.41  100.81   1-0.26478-0.23283 0.04783-0.13486-0.96312 0.96312
  -5  -1   0  271.50  358.69   1-0.09918-0.39626-0.89234 0.80566-0.44031 0.44031
  -5  -1  -1 5394.08  315.17   1-0.11622-0.40663-0.16723 0.07135-0.97904 0.91079
  -5  -1  -1 8248.10  519.79   1-0.05166-0.46991-0.88458 0.78915-0.46350 0.39550
  -5  -1  -2 9728.19  542.95   1-0.00507-0.54334-0.31303 0.20838-0.94972 0.81323
  -5  -1  -213131.85 1649.67   1-0.01386-0.53316-0.87597 0.77195-0.48216 0.34615
  -5  -1  -3 9494.35  579.28   1 0.07129-0.64478-0.40547 0.29161-0.91131 0.70654
  -5  -1  -314947.00 1816.96   1 0.01365-0.58614-0.86868 0.75608-0.49518 0.29115
  -5  -1  -4 7864.88  589.10   1 0.12092-0.71980-0.46373 0.34100-0.87768 0.60465
  -5  -1  -411186.52  926.62   1 0.03076-0.62871-0.86372 0.74253-0.50303 0.23100
  -5  -1  -5 2257.82  479.79   1 0.15227-0.77652-0.49934 0.36775-0.85291 0.51162
  -5  -1  -5 3135.87  830.22   1 0.03744-0.66085-0.86169 0.73192-0.50604 0.16600
  -5  -1  -6  418.62  281.77   1 0.17092-0.82055-0.52008 0.37961-0.83683 0.42729
  -5  -1  -6  262.40  128.28   1 0.03365-0.68251-0.86285 0.72449-0.50433 0.09629
  -5  -1  -7 1298.04  366.38   1 0.18048-0.85549-0.53057 0.38125-0.82819 0.35039
   5   2 -13  295.45  219.79   1 0.45705-0.27887-0.78121 0.84261-0.42520-0.46067
   5   2 -12  950.24  586.63   1 0.47325-0.26977-0.79126 0.86131-0.38720-0.43053
   5   2 -11  538.68  338.46   1 0.48852-0.25973-0.79984 0.87853-0.34870-0.40088
   5   2 -10 8692.59 1175.41   1 0.50290-0.24880-0.80698 0.89432-0.30959-0.37184
   5   2  -9 5344.26 1298.38   1 0.51687-0.23700-0.81304 0.90825-0.26794-0.34483
  -5  -2   9 5682.59  553.78   1-0.64004 0.36296-0.76751 0.67128-0.03562 0.64624
   5   2  -8  523.76  208.20   1 0.52965-0.22461-0.81728 0.92119-0.22697-0.31771
  -5  -2   8  213.37  424.69   1-0.56799 0.26740-0.81601 0.71100-0.10726 0.65035
   5   2  -7   77.31  169.97   1 0.54175-0.21156-0.82005 0.93267-0.18443-0.29216
  -5  -2   7  -47.32  373.02   1-0.49035 0.16409-0.85327 0.73971-0.17740 0.65260
   5   2  -618249.85  569.63   1 0.55329-0.19794-0.82122 0.94255-0.13944-0.26907
  -5  -2   627689.24  972.90   1-0.40932 0.05739-0.87935 0.75724-0.24329 0.65060
   5   2  -5 9928.53  392.36   1 0.56450-0.18399-0.82049 0.95053-0.09015-0.25027
  -5  -2   516255.26  854.44   1-0.32567-0.05236-0.89635 0.76569-0.30080 0.64107
   5   2  -4 3876.24  230.17   1 0.57577-0.17010-0.81697 0.95571-0.03220-0.24014
  -5  -2   4 5678.96  512.48   1-0.24542-0.15818-0.90231 0.76311-0.35439 0.62660
   5   2  -3  379.95  138.16   1 0.58797-0.15714-0.80747 0.95493 0.04755-0.25181
  -5  -2   3  238.42  163.84   1-0.16935-0.25983-0.90033 0.75259-0.40089 0.60505
  -5  -2   2103534.4 1717.94   1-0.09962-0.35513-0.89241 0.73613-0.44007 0.57618
  -5  -2   1 1921.13  477.20   1-0.03743-0.44340-0.88153 0.71642-0.47063 0.53864
  -5  -2   0109819.0 2605.56   1 0.01495-0.52124-0.86831 0.69462-0.49578 0.49578
  -5  -2  -1 1157.46  420.14   1 0.05757-0.58932-0.85528 0.67300-0.51495 0.44694
  -5  -2  -254410.30 2330.03   1 0.09026-0.64747-0.84388 0.65301-0.52888 0.39286
  -5  -2  -3 1347.60  216.61   1 0.10259-0.68629-0.44247 0.24133-0.89089 0.68611
  -5  -2  -3 2060.44  440.22   1 0.11314-0.69581-0.83517 0.63572-0.53822 0.33419
  -5  -2  -422594.32 1229.92   1 0.15257-0.76164-0.49967 0.28967-0.85266 0.57963
  -5  -2  -433651.19 2590.17   1 0.12650-0.73463-0.82981 0.62177-0.54351 0.27148
  -5  -2  -5 2639.89  419.02   1 0.18163-0.81608-0.53183 0.31296-0.82714 0.48585
  -5  -2  -5 3781.90  840.37   1 0.13061-0.76420-0.82812 0.61150-0.54512 0.20508
  -5  -2  -6   79.84  181.27   1 0.12566-0.78470-0.83015 0.60495-0.54318 0.13513
   5   3 -13 8367.71 1302.37   1 0.41498-0.22653-0.75146 0.89976-0.51291-0.37296
   5   3 -12 2812.88  547.82   1 0.42863-0.21487-0.76162 0.91857-0.48599-0.33173
   5   3 -11  146.83  130.89   1 0.44080-0.20174-0.77029 0.93588-0.46078-0.28880
   5   3 -10  865.56  320.73   1 0.45135-0.18698-0.77747 0.95171-0.43796-0.24348
  -5  -3  10  836.86  292.83   1-0.64320 0.38131-0.76501 0.59122-0.03220 0.71067
   5   3  -943368.60 3435.13   1 0.45995-0.17028-0.78308 0.96596-0.41859-0.19471
  -5  -3   955636.71 1470.90   1-0.56552 0.28013-0.81741 0.63424-0.10962 0.72059
   5   3  -819846.84  838.96   1 0.46606-0.15108-0.78691 0.97844-0.40440-0.14075
  -5  -3   826458.93 1136.81   1-0.48241 0.17135-0.85636 0.66464-0.18416 0.72724
   5   3  -7  108.09  303.53   1 0.46856-0.12827-0.78845 0.98862-0.39848-0.07852
  -5  -3   7   99.24  315.01   1-0.39603 0.05930-0.88255 0.68227-0.25348 0.72868
   5   3  -6  165.66   78.72   1 0.46495-0.09935-0.78622 0.99505-0.40701-0.00185
  -5  -3   6   30.38  291.36   1-0.30713-0.05579-0.89850 0.68970-0.31362 0.72193
   5   3  -513722.42  450.05   1 0.44835-0.05745-0.77546 0.99293-0.44455 0.10382
  -5  -3   519686.57  934.01   1-0.22231-0.16618-0.90247 0.68513-0.36894 0.70921
  -5  -3   4158599.6 2239.02   1-0.14214-0.27192-0.89792 0.67204-0.41656 0.68877
  -5  -3   3 6232.62  563.59   1-0.06867-0.37096-0.88709 0.65267-0.45645 0.66060
  -5  -3   2   86.39  159.40   1-0.00235-0.46320-0.87302 0.62965-0.48766 0.62368
  -5  -3   1  -99.31  287.98   1 0.05359-0.54461-0.85658 0.60462-0.51321 0.58122
  -5  -3   077886.10 4713.97   1 0.09993-0.61640-0.84027 0.57973-0.53286 0.53286
  -5  -3  -125469.13 1242.89   1 0.13663-0.67857-0.82560 0.55647-0.54745 0.47944
  -5  -3  -2 6187.02 1209.10   1 0.16398-0.73137-0.81365 0.53593-0.55774 0.42173
  -5  -3  -361852.65 2173.36   1 0.18236-0.77521-0.80511 0.51881-0.56438 0.36036
  -5  -3  -4 9418.19 1778.32   1 0.19222-0.81053-0.80037 0.50549-0.56785 0.29582
  -5  -3  -5  521.97  211.47   1 0.19393-0.83770-0.79953 0.49607-0.56844 0.22840
  -5  -3  -6 2867.90  605.66   1 0.18772-0.85695-0.80255 0.49050-0.56627 0.15823
   5   4 -12  165.67  310.38   1 0.37266-0.14877-0.71719 0.96187-0.58885-0.22948
   5   4 -11 3124.49  435.01   1 0.37950-0.13027-0.72295 0.97630-0.57732-0.17281
   5   4 -1039770.17 1397.69   1 0.38370-0.10906-0.72662 0.98775-0.56990-0.11154
  -5  -4  1051552.46 1643.35   1-0.57729 0.30710-0.81059 0.54925-0.09832 0.77717
   5   4  -914871.93  748.82   1 0.38208-0.08214-0.72509 0.99578-0.57292-0.04082
  -5  -4   918751.27  878.20   1-0.49014 0.19427-0.85336 0.58346-0.17758 0.78855
   5   4  -7 9453.77  496.71   1 0.35522-0.00459-0.70215 0.99018-0.61708 0.13971
  -5  -4   713405.85  900.20   1-0.30694-0.04087-0.89852 0.61158-0.31375 0.79012
  -5  -4   6101764.5 3144.05   1-0.21865-0.15472-0.90243 0.60695-0.37121 0.77953
  -5  -4   5  430.29  436.29   1-0.13530-0.26365-0.89718 0.59315-0.42042 0.76069
  -5  -4   4172959.4 5659.63   1-0.05718-0.36764-0.88570 0.57265-0.46070 0.73273
  -5  -4   371577.14 2423.38   1 0.01099-0.46127-0.86942 0.54778-0.49394 0.69796
  -5  -4   2 2944.25  604.84   1 0.07005-0.54579-0.85107 0.52084-0.52035 0.65636
  -5  -4   1 8558.46 1460.87   1 0.11969-0.62089-0.83257 0.49376-0.54083 0.60883
  -5  -4   042258.51 3544.78   1 0.15998-0.68664-0.81545 0.46806-0.55627 0.55627
  -5  -4  -117631.07 1018.02   1 0.19124-0.74336-0.80084 0.44487-0.56750 0.49950
  -5  -4  -2 2570.66  609.75   1 0.21393-0.79151-0.78950 0.42494-0.57525 0.43923
  -5  -4  -3 3025.98  528.68   1 0.22856-0.83159-0.78185 0.40870-0.58005 0.37603
  -5  -4  -416452.17 2619.15   1 0.23558-0.86407-0.77808 0.39635-0.58230 0.31027
  -5  -4  -512211.98 1855.06   1 0.23536-0.88931-0.77820 0.38789-0.58223 0.24219
  -5  -4  -6  620.76  284.79   1 0.22813-0.90753-0.78208 0.38318-0.57991 0.17186
   5   5 -1124723.39 1199.47   1 0.30548-0.04602-0.65657 0.99710-0.68962-0.06051
   5   5 -10  483.60  238.13   1 0.29919-0.01439-0.65057 0.99976-0.69802 0.01607
  -5  -5  10  873.68  231.14   1-0.51270 0.23204-0.84390 0.49584-0.15797 0.83683
   5   5  -9 6267.66  563.79   1 0.28467 0.02547-0.63648 0.99434-0.71683 0.10307
  -5  -5   9 9423.39  742.92   1-0.41921 0.11288-0.87678 0.52016-0.23559 0.84657
  -5  -5   834788.47 1341.83   1-0.32320-0.00949-0.89666 0.53158-0.30253 0.84695
  -5  -5   738946.68 1468.29   1-0.23200-0.12626-0.90248 0.52886-0.36289 0.83926
  -5  -5   6 5780.58  936.89   1-0.14585-0.23799-0.89830 0.51614-0.41445 0.82277
  -5  -5   5194514.9 3888.30   1-0.06660-0.34281-0.88669 0.49599-0.45752 0.79779
  -5  -5   424257.85 2953.61   1 0.00646-0.44147-0.87066 0.47076-0.49182 0.76385
  -5  -5   3  374.29  242.86   1 0.06856-0.52902-0.85158 0.44309-0.51971 0.72373
  -5  -5   233401.81 1629.77   1 0.12143-0.60736-0.83187 0.41479-0.54152 0.67753
  -5  -5   154618.11 3183.38   1 0.16519-0.67658-0.81310 0.38744-0.55819 0.62619
  -5  -5   048954.77 1727.37   1 0.20018-0.73703-0.79645 0.36221-0.57060 0.57060
  -5  -5  -1 -248.96  384.21   1 0.22688-0.78918-0.78274 0.33991-0.57951 0.51150
  -5  -5  -210104.33 1299.39   1 0.24681-0.83379-0.77220 0.32057-0.58547 0.44945
  -5  -5  -343555.04 2099.12   1 0.25841-0.87090-0.76569 0.30549-0.58900 0.38497
  -5  -5  -4 9857.83 1162.47   1 0.26315-0.90115-0.76298 0.29420-0.59042 0.31838
  -5  -5  -542260.29 2366.65   1 0.26138-0.92488-0.76400 0.28664-0.58989 0.24984
  -5  -6   915056.23  962.35   1-0.35682 0.04002-0.89038 0.44704-0.28264 0.89361
  -5  -6   817585.31 1079.96   1-0.26045-0.08270-0.90184 0.45008-0.34472 0.88914
  -5  -6   762737.43 1905.72   1-0.17153-0.19719-0.90049 0.44018-0.39961 0.87598
  -5  -6   6 7178.47  747.71   1-0.08946-0.30483-0.89078 0.42194-0.44552 0.85383
  -5  -6   530766.46 4154.83   1-0.01314-0.40658-0.87579 0.39762-0.48251 0.82254
  -5  -6   4 8851.74 1438.73   1 0.05209-0.49728-0.85707 0.37032-0.51255 0.78458
  -5  -6   3146482.8 5557.00   1 0.10830-0.57895-0.83706 0.34173-0.53627 0.74029
  -5  -6   254937.19 2011.40   1 0.15559-0.65170-0.81741 0.31349-0.55464 0.69065
  -5  -6   1  841.34  389.43   1 0.19431-0.71587-0.79935 0.28684-0.56857 0.63658
  -5  -6   0   35.26  425.51   1 0.22492-0.77194-0.78378 0.26269-0.57887 0.57887
  -5  -6  -111691.57 1454.35   1 0.24900-0.82062-0.77099 0.24104-0.58614 0.51813
  -5  -6  -260986.87 5723.88   1 0.26490-0.86203-0.76197 0.22345-0.59094 0.45492
  -5  -6  -311823.25 1755.22   1 0.27419-0.89683-0.75655 0.20945-0.59366 0.38963
  -5  -6  -410977.73 1785.91   1 0.27725-0.92539-0.75475 0.19907-0.59454 0.32250
  -5  -7   810817.40  935.68   1-0.21084-0.14276-0.90230 0.36385-0.37602 0.92044
  -5  -7   7 1508.59  359.02   1-0.12570-0.25348-0.89604 0.34905-0.42579 0.90216
  -5  -7   610009.71 1465.51   1-0.04598-0.35846-0.88339 0.32696-0.46636 0.87441
  -5  -7   563490.71 2475.23   1 0.02264-0.45255-0.86611 0.30110-0.49932 0.83936
  -5  -7   454970.92 2940.67   1 0.08239-0.53776-0.84673 0.27313-0.52559 0.79762
  -5  -7   375435.38 2768.07   1 0.13338-0.61420-0.82697 0.24478-0.54619 0.75021
  -5  -7   2 7900.82 1299.86   1 0.17591-0.68220-0.80815 0.21738-0.56208 0.69809
  -5  -7   1 8118.28 1535.01   1 0.21046-0.74220-0.79128 0.19192-0.57409 0.64209
  -5  -7   052898.67 2060.12   1 0.23753-0.79473-0.77703 0.16909-0.58292 0.58292
  -5  -7  -135323.41 4661.01   1 0.25868-0.84045-0.76554 0.14870-0.58908 0.52107
  -5  -7  -236001.29 4597.64   1 0.27225-0.87953-0.75770 0.13228-0.59309 0.45707
  -5  -7  -3 3153.21  672.96   1 0.27974-0.91253-0.75326 0.11927-0.59525 0.39122
  -5  -8   7  482.34  285.31   1-0.09354-0.29609-0.89145 0.25779-0.44334 0.91971
  -5  -8   614042.71 2874.76   1-0.01856-0.39607-0.87712 0.23384-0.47989 0.88794
  -5  -8   519032.39 3329.19   1 0.04503-0.48512-0.85932 0.20746-0.50943 0.84947
  -5  -8   418643.02 2862.76   1 0.09994-0.56550-0.84026 0.17982-0.53287 0.80490
  -5  -8   3   24.62  214.86   1 0.14648-0.63749-0.82140 0.15237-0.55121 0.75523
  -5  -8   2 1884.05  567.94   1 0.18507-0.70154-0.80382 0.12620-0.56534 0.70136
  -5  -8   1 3875.39  767.06   1 0.21623-0.75815-0.78832 0.10212-0.57601 0.64402
  -5  -8   019632.10 2781.83   1 0.24046-0.80784-0.77543 0.08064-0.58384 0.58384
   6  -9  -1 2933.86  650.56   1 0.44316 0.02346-0.34483-0.44497 0.82746-0.89523
   6  -8  -6 3581.72  576.91   1 0.56595-0.21498-0.60586-0.14024 0.55912-0.96649
   6  -8  -5  -33.41  291.18   1 0.54554-0.16934-0.55402-0.18353 0.62884-0.96831
   6  -8  -4   93.20  359.65   1 0.52023-0.11940-0.49705-0.23115 0.69446-0.96556
   6  -8  -3   81.63  205.93   1 0.49125-0.06508-0.43678-0.28302 0.75358-0.95690
   6  -8  -2 4693.35 1018.27   1 0.45895-0.00743-0.37414-0.33725 0.80583-0.94138
   6  -8  -1  202.30  191.03   1 0.42428 0.05258-0.31069-0.39229 0.85056-0.91833
   6  -8   0   19.23  356.07   1 0.38852 0.11257-0.24773-0.44682 0.88751-0.88751
   6  -8   1   98.80  243.52   1 0.35223 0.17396-0.18702-0.49881 0.91703-0.84906
  -6   8  -1  213.71  384.40   1-0.35345-0.17381 0.18760 0.50002-0.91644 0.84838
   6  -8   2  740.78  321.88   1 0.31689 0.23440-0.13002-0.54710 0.93950-0.80357
  -6   8  -2 1061.10  419.69   1-0.31830-0.23461 0.13087 0.54816-0.93890 0.80279
   6  -8   3 3380.05  718.90   1 0.28349 0.29290-0.07779-0.59062 0.95581-0.75191
  -6   8  -3 3954.58  758.01   1-0.28514-0.29343 0.07898 0.59145-0.95522 0.75104
   6  -7  -816338.99 3087.42   1 0.59204-0.28134-0.69002 0.01367 0.41635-0.95950
   6  -7  -7  943.02  435.84   1 0.58016-0.24424-0.64741-0.02039 0.49423-0.96949
   6  -7  -6  -75.98  304.77   1 0.56311-0.20197-0.59821-0.06103 0.57011-0.97748
   6  -7  -5 -141.13  364.29   1 0.54078-0.15442-0.54276-0.10793 0.64261-0.98208
   6  -7  -4 2297.46  428.10   1 0.51292-0.10186-0.48139-0.16000 0.71075-0.98184
   6  -7  -3  321.78  268.71   1 0.48078-0.04437-0.41603-0.21694 0.77185-0.97517
   6  -7  -2  188.47  174.95   1 0.44484 0.01691-0.34791-0.27666 0.82527-0.96081
   6  -7  -1 2933.07  608.53   1 0.40624 0.08085-0.27890-0.33726 0.87015-0.93793
   6  -7   0 3581.53  523.00   1 0.36650 0.14485-0.21062-0.39711 0.90626-0.90626
   6  -7   1 4203.97 1021.14   1 0.32645 0.21001-0.14525-0.45376 0.93398-0.86601
  -6   7  -1 3977.99  797.56   1-0.32762-0.21002 0.14573 0.45486-0.93349 0.86543
   6  -7   2 2714.76  571.45   1 0.28780 0.27375-0.08445-0.50585 0.95395-0.81802
  -6   7  -2 2465.62  683.85   1-0.28919-0.27411 0.08524 0.50676-0.95346 0.81734
   6  -7   3  982.60  463.88   1 0.25169 0.33496-0.02939-0.55220 0.96735-0.76345
  -6   7  -3  939.62  383.10   1-0.25335-0.33561 0.03057 0.55284-0.96688 0.76271
  -6   7  -4 1823.53  512.05   1-0.22092-0.39370-0.01758 0.59240-0.97513 0.70289
  -6   7  -5  -70.63  347.87   1-0.19215-0.44674-0.06101 0.62694-0.97946 0.63824
   6  -6  -9  -40.66  357.04   1 0.59939-0.30386-0.72820 0.12966 0.33232-0.94385
   6  -6  -813828.60 2077.76   1 0.59233-0.27146-0.69125 0.10174 0.41389-0.95705
   6  -6  -7  426.06  273.52   1 0.58007-0.23399-0.64712 0.06616 0.49472-0.96998
   6  -6  -6 1202.86  312.80   1 0.56208-0.19078-0.59547 0.02307 0.57399-0.98136
   6  -6  -5 5724.73  737.74   1 0.53809-0.14157-0.53651-0.02733 0.65007-0.98954
   6  -6  -4  104.73  216.75   1 0.50777-0.08648-0.47056-0.08400 0.72161-0.99270
   6  -6  -3 2037.51  509.56   1 0.47237-0.02573-0.39969-0.14646 0.78556-0.98888
   6  -6  -2 3925.11  806.15   1 0.43249 0.03949-0.32543-0.21232 0.84085-0.97640
   6  -6  -1 5627.27  679.31   1 0.38991 0.10660-0.25010-0.27952 0.88623-0.95420
   6  -6   0 6277.40 1203.14   1 0.34536 0.17626-0.17579-0.34512 0.92185-0.92185
  -6   6   0 6054.43  740.60   1-0.34631-0.17605 0.17592 0.34624-0.92147 0.92147
   6  -6   110564.98 1529.33   1 0.30114 0.24558-0.10520-0.40700 0.94775-0.87979
  -6   6  -111486.39  987.49   1-0.30227-0.24575 0.10560 0.40797-0.94735 0.87929
   6  -6   2  146.41  317.21   1 0.25889 0.31293-0.04023-0.46325 0.96506-0.82913
  -6   6  -2  120.91  364.99   1-0.26027-0.31342 0.04100 0.46398-0.96466 0.82854
  -6   6  -3 8759.16  893.66   1-0.22160-0.37774-0.01659 0.51297-0.97499 0.77081
  -6   6  -4 6029.05  842.49   1-0.18690-0.43688-0.06853 0.55612-0.97998 0.70700
  -6   6  -510610.04  996.42   1-0.15697-0.49237-0.11093 0.58975-0.98135 0.64012
  -6   6  -6  -68.85  365.34   1-0.13194-0.54294-0.14569 0.61574-0.98049 0.57102
   6  -5 -10 4244.81  774.96   1 0.60143-0.32090-0.76328 0.24291 0.23595-0.91543
   6  -5  -9 1087.06  370.31   1 0.60010-0.29439-0.73401 0.22228 0.31794-0.92947
   6  -5  -8   -6.99  344.50   1 0.59368-0.26265-0.69713 0.19447 0.40193-0.94508
   6  -5  -7 5130.67 1028.16   1 0.58165-0.22541-0.65222 0.15811 0.48608-0.96134
   6  -5  -614053.40 1650.84   1 0.56329-0.18183-0.59870 0.11314 0.56943-0.97679
   6  -5  -5 5742.81  931.54   1 0.53810-0.13141-0.53652 0.05952 0.65006-0.98953
   6  -5  -4 3128.71  652.42   1 0.50555-0.07402-0.46594-0.00180 0.72616-0.99725
   6  -5  -3 2231.17  587.77   1 0.46683-0.00995-0.38907-0.07026 0.79415-0.99747
   6  -5  -2 8289.17 1307.41   1 0.42269 0.05952-0.30787-0.14306 0.85237-0.98792
   6  -5  -1 6338.67  926.41   1 0.37522 0.13156-0.22520-0.21760 0.89916-0.96712
   6  -5   0  192.65  173.80   1 0.32562 0.20626-0.14392-0.29016 0.93448-0.93448
  -6   5   0  351.78  212.45   1-0.32651-0.20624 0.14395 0.29119-0.93416 0.93416
   6  -5   1 2383.06  541.31   1 0.27668 0.28030-0.06732-0.35805 0.95859-0.89063
  -6   5  -1 2157.12  535.77   1-0.27778-0.28063 0.06766 0.35888-0.95825 0.89019
  -6   5  -2 6758.29  707.96   1-0.23183-0.35224-0.00152 0.41947-0.97275 0.83663
  -6   5  -3 6881.56  738.95   1-0.18996-0.41871-0.06416 0.47340-0.97969 0.77495
  -6   5  -4 4831.51  755.90   1-0.15325-0.48097-0.11613 0.51661-0.98133 0.70835
  -6   5  -5 6652.52  746.81   1-0.12219-0.53759-0.15908 0.55079-0.97967 0.63844
  -6   5  -6 4961.83  921.68   1-0.09679-0.58854-0.19352 0.57646-0.97630 0.56683
   6  -4 -11  -79.29  332.29   1 0.59651-0.33098-0.79218 0.34999 0.12891-0.87632
   6  -4 -10  456.95  344.85   1 0.60089-0.31017-0.77149 0.33794 0.20911-0.88858
   6  -4  -9 3288.44  607.86   1 0.60101-0.28512-0.74384 0.31892 0.29235-0.90387
   6  -4  -812526.82 1511.26   1 0.59609-0.25502-0.70824 0.29195 0.37822-0.92180
   6  -4  -7  700.80  282.07   1 0.58503-0.21862-0.66355 0.25630 0.46628-0.94154
   6  -4  -6 1685.85  351.80   1 0.56714-0.17551-0.60912 0.21041 0.55435-0.96172
   6  -4  -5 8411.01  973.76   1 0.54147-0.12462-0.54437 0.15422 0.64067-0.98014
   6  -4  -466097.56 2672.37   1 0.50718-0.06542-0.46932 0.08840 0.72284-0.99393
   6  -4  -3  455.72  234.35   1 0.46523 0.00187-0.38601 0.01349 0.79658-0.99990
   6  -4  -221827.41 2265.33   1 0.41649 0.07595-0.29688-0.06722 0.85929-0.99484
   6  -4  -119787.51 2521.32   1 0.36345 0.15359-0.20555-0.15043 0.90864-0.97661
   6  -4   0  944.04  273.17   1 0.30801 0.23414-0.11598-0.23129 0.94428-0.94428
  -6   4   0  616.97  262.86   1-0.30884-0.23430 0.11590 0.23220-0.94402 0.94402
   6  -4   1 5884.44  605.71   1 0.25362 0.31363-0.03229-0.30627 0.96676-0.89879
  -6   4  -1 6640.28  668.20   1-0.25470-0.31409 0.03259 0.30692-0.96646 0.89841
  -6   4  -2 9568.55  770.00   1-0.20418-0.38939-0.04366 0.37456-0.97795 0.84146
  -6   4  -316105.49  906.03   1-0.15896-0.46015-0.10813 0.43027-0.98134 0.77660
  -6   4  -4  716.12  293.03   1-0.12020-0.52447-0.16180 0.47517-0.97947 0.70649
  -6   4  -5 1129.37  373.70   1-0.08814-0.58208-0.20511 0.50971-0.97476 0.63353
  -6   4  -6  179.15  320.55   1-0.06259-0.63317-0.23895 0.53479-0.96901 0.55953
  -6   4  -7  939.39  384.38   1-0.04311-0.67821-0.26437 0.55143-0.96345 0.48574
   6  -3 -11  806.64  397.04   1 0.59296-0.31724-0.80016 0.44479 0.09014-0.83756
   6  -3 -10 6441.66 1241.34   1 0.59925-0.29835-0.78234 0.43560 0.16977-0.84925
   6  -3  -910403.82  958.48   1 0.60153-0.27546-0.75757 0.41946 0.25344-0.86496
   6  -3  -8 2400.36  615.60   1 0.59888-0.24763-0.72458 0.39510 0.34105-0.88463
   6  -3  -712232.00 2312.73   1 0.59002-0.21344-0.68185 0.36145 0.43236-0.90762
   6  -3  -636965.92 1753.75   1 0.57382-0.17203-0.62807 0.31622 0.52558-0.93295
   6  -3  -5125540.8 3960.13   1 0.54886-0.12185-0.56203 0.25873 0.61875-0.95823
   6  -3  -4 5585.63 1082.47   1 0.51376-0.06177-0.48318 0.18908 0.70892-0.98001
   6  -3  -3101212.9 3187.72   1 0.46899 0.00834-0.39319 0.10750 0.79085-0.99416
   6  -3  -276991.58 2554.22   1 0.41540 0.08727-0.29496 0.01768 0.86048-0.99602
   6  -3  -151807.29 1848.93   1 0.35597 0.17134-0.19318-0.07598 0.91430-0.98227
  -6   3   154423.41 1846.45   1-0.35659-0.17127 0.19276 0.07691-0.91415 0.98221
   6  -3   027629.41 3055.60   1 0.29357 0.25884-0.09339-0.16706 0.95136-0.95136
  -6   3   028318.88 1277.06   1-0.29435-0.25917 0.09324 0.16784-0.95113 0.95113
  -6   3  -171912.21 2326.40   1-0.23378-0.34540 0.00136 0.25113-0.97228 0.90422
  -6   3  -187266.00 2616.41   1-0.66780 0.09093-0.74431 0.99386-0.00482-0.06302
  -6   3  -2 8703.59  720.05   1-0.17788-0.42613-0.08141 0.32520-0.98067 0.84418
  -6   3  -210268.00  577.44   1-0.66214 0.05991-0.74929 0.99041-0.01124-0.12444
  -6   3  -3 1519.24  363.16   1-0.12904-0.50052-0.14969 0.38471-0.98027 0.77554
  -6   3  -3 1785.13  268.11   1-0.66422 0.03663-0.74748 0.98019-0.00889-0.19464
  -6   3  -4 1184.47  410.39   1-0.08816-0.56695-0.20508 0.43134-0.97476 0.70178
  -6   3  -521431.95 1078.07   1-0.05525-0.62541-0.24857 0.46606-0.96703 0.62580
  -6   3  -6 2344.18  437.71   1-0.02979-0.67642-0.28156 0.49028-0.95908 0.54961
  -6   3  -711308.42 1040.73   1-0.01103-0.72073-0.30549 0.50544-0.95213 0.47441
   6  -2 -12 3928.67  875.68   1 0.57513-0.31454-0.81727 0.53921-0.03580-0.78122
   6  -2 -1125764.32 2177.55   1 0.58662-0.30087-0.80899 0.53963 0.03734-0.78629
   6  -2 -1021125.88 1288.48   1 0.59544-0.28436-0.79497 0.53504 0.11605-0.79552
   6  -2  -915485.46 2304.02   1 0.60055-0.26429-0.77451 0.52321 0.19865-0.81017
   6  -2  -8 2467.60  638.82   1 0.60115-0.23972-0.74596 0.50329 0.28661-0.83019
   6  -2  -727607.74 3308.44   1 0.59593-0.20932-0.70744 0.47340 0.37998-0.85561
   6  -2  -646445.67 1278.48   1 0.58303-0.17108-0.65677 0.43176 0.47824-0.88561
   6  -2  -554563.09 1885.53   1 0.56068-0.12350-0.59179 0.37534 0.57914-0.91861
   6  -2  -495651.43 3029.05   1 0.52683-0.06443-0.51102 0.30312 0.67919-0.95077
   6  -2  -387873.50 2766.41   1 0.48003 0.00754-0.41456 0.21569 0.77311-0.97643
  -6   2   3130526.0 3804.71   1-0.64685 0.16126-0.76209 0.95931-0.02822 0.23176
   6  -2  -2 1334.06  321.92   1 0.42165 0.09126-0.30602 0.11556 0.85355-0.98909
  -6   2   2 1571.08  407.11   1-0.61521 0.10426-0.78592 0.97473-0.06184 0.19754
   6  -2  -176673.71 2534.32   1 0.35482 0.18275-0.19129 0.00894 0.91515-0.98311
  -6   2   183383.96 2507.49   1-0.35538-0.18286 0.19077-0.00812-0.91504 0.98310
  -6   2   1105130.8 3174.05   1-0.58756 0.05217-0.80434 0.98634-0.08829 0.15618
   6  -2   0110131.9 3554.05   1 0.28392 0.27876-0.07845-0.09518 0.95563-0.95563
  -6   2   0123391.1 3517.69   1-0.28466-0.27924 0.07824 0.09581-0.95542 0.95542
  -6   2   0154324.2 4612.62   1-0.56084-0.00021-0.82002 0.99347-0.11406 0.11406
  -6   2  -1 7341.16  610.18   1-0.21615-0.37341-0.02457 0.19003-0.97605 0.90799
  -6   2  -1 9941.53  649.73   1-0.53861-0.04810-0.83171 0.99660-0.13472 0.06683
  -6   2  -2 4127.88  500.63   1-0.15380-0.46066-0.11537 0.27205-0.98134 0.84485
  -6   2  -2 5543.28 1227.60   1-0.52239-0.08999-0.83951 0.99584-0.14937 0.01360
  -6   2  -321666.31  976.79   1-0.10080-0.53920-0.18812 0.33604-0.97695 0.77222
  -6   2  -328364.42  967.45   1-0.51388-0.12417-0.84338 0.99116-0.15694-0.04671
  -6   2  -418322.82  964.06   1-0.05770-0.60785-0.24537 0.38452-0.96770 0.69472
  -6   2  -5 6949.79  723.20   1-0.02406-0.66704-0.28890 0.41928-0.95705 0.61582
  -6   2  -6  485.94  452.61   1 0.00175-0.71820-0.32014 0.44150-0.94736 0.53782
  -6   2  -7 6430.78  842.18   1 0.01971-0.76153-0.34258 0.45508-0.93927 0.46147
   6  -1 -12 6484.96  855.21   1 0.56303-0.29219-0.82072 0.62944-0.09701-0.72001
   6  -1 -1141190.53 1705.78   1 0.57645-0.28046-0.81663 0.63406-0.02832-0.72062
   6  -1 -10 4340.76  693.74   1 0.58765-0.26650-0.80785 0.63398 0.04510-0.72597
   6  -1  -941515.60 1348.42   1 0.59620-0.24976-0.79303 0.62854 0.12504-0.73657
   6  -1  -849738.36 1531.84   1 0.60093-0.22932-0.77101 0.61516 0.21073-0.75431
   6  -1  -7125229.8 3625.58   1 0.60066-0.20387-0.73949 0.59227 0.30388-0.77951
   6  -1  -649355.21 1800.37   1 0.59335-0.17123-0.69566 0.55751 0.40494-0.81231
  -6   1   669892.52 2317.77   1-0.67130 0.25163-0.74118 0.87766-0.00081 0.40789
   6  -1  -5   26.01   80.26   1 0.57645-0.12911-0.63589 0.50629 0.51316-0.85264
  -6   1   5  192.43  336.46   1-0.62934 0.18431-0.77570 0.90376-0.04707 0.38630
   6  -1  -4 2520.59  381.66   1 0.54666-0.07410-0.55672 0.43567 0.62547-0.89705
  -6   1   4 3198.08  569.28   1-0.58740 0.11855-0.80444 0.92539-0.08845 0.35999
   6  -1  -374211.00 2113.45   1 0.50080-0.00299-0.45614 0.34409 0.73560-0.93892
  -6   1   3110699.7 3238.78   1-0.54387 0.04935-0.82905 0.94144-0.12988 0.33354
   6  -1  -2104990.6 1963.53   1 0.43862 0.08452-0.33654 0.23290 0.83327-0.96881
  -6   1   2153826.5 2458.09   1-0.50141-0.01877-0.84876 0.95260-0.16786 0.30364
   6  -1  -125903.54  770.57   1 0.36338 0.18446-0.20543 0.10989 0.90870-0.97667
  -6   1   137735.48 1116.17   1-0.46135-0.08449-0.86396 0.95924-0.20175 0.26964
   6  -1   0 3487.22  897.84   1 0.28168 0.29126-0.07500-0.01181 0.95657-0.95657
  -6   1   0 2693.53  279.18   1-0.28240-0.29188 0.07477 0.01225-0.95637 0.95637
  -6   1   0 4590.67  489.06   1-0.42513-0.14638-0.87516 0.96189-0.23094 0.23094
  -6   1  -1   34.15  239.03   1-0.20320-0.39614-0.04508 0.12342-0.97809 0.90985
  -6   1  -1   55.60  271.66   1-0.39416-0.20302-0.88298 0.96114-0.25490 0.18702
  -6   1  -299288.38 2940.64   1-0.13309-0.49180-0.14410 0.21368-0.98057 0.84408
  -6   1  -2140053.9 3940.78   1-0.36983-0.25302-0.88804 0.95765-0.27312 0.13734
  -6   1  -333169.81 1019.42   1-0.07512-0.57532-0.22243 0.28324-0.97204 0.76731
  -6   1  -351303.45 1207.83   1-0.35347-0.29505-0.89094 0.95200-0.28507 0.08142
  -6   1  -4 7139.73  580.88   1-0.02955-0.64644-0.28186 0.33389-0.95899 0.68601
  -6   1  -410745.75  610.82   1-0.34643-0.32776-0.89207 0.94457-0.29015 0.01861
  -6   1  -5  699.56  251.92   1 0.00540-0.70667-0.32472 0.36767-0.94579 0.60450
  -6   1  -6 9444.61  752.09   1 0.03026-0.75691-0.35564 0.38973-0.93413 0.52458
  -6   1  -717375.85  972.91   1 0.04706-0.79909-0.37623 0.40145-0.92532 0.44752
   6   0 -1237648.73 1503.75   1 0.54533-0.26425-0.82059 0.71610-0.17099-0.64603
   6   0 -1119209.61 1054.77   1 0.56037-0.25414-0.82102 0.72524-0.10907-0.63987
   6   0 -10  486.63  282.62   1 0.57387-0.24248-0.81782 0.73074-0.04273-0.63812
   6   0  -962190.02 1522.93   1 0.58550-0.22894-0.81014 0.73177 0.02916-0.64193
   6   0  -8129443.7 2616.85   1 0.59477-0.21298-0.79651 0.72746 0.10866-0.65224
   6   0  -7  847.39  320.73   1 0.60047-0.19350-0.77513 0.71471 0.19648-0.67211
  -6   0   7 1642.00  533.25   1-0.63959 0.23512-0.76786 0.82677-0.03611 0.51103
   6   0  -6  236.29  131.04   1 0.60093-0.16878-0.74279 0.69101 0.29517-0.70286
  -6   0   6  508.96  543.83   1-0.58946 0.16148-0.80315 0.85448-0.08641 0.49373
   6   0  -577846.28 2297.35   1 0.59320-0.13570-0.69502 0.65227 0.40626-0.74574
  -6   0   5114138.0 3472.29   1-0.53655 0.08290-0.83273 0.87551-0.13660 0.47602
   6   0  -473021.80 1342.43   1 0.57285-0.09013-0.62523 0.59103 0.53001-0.80159
  -6   0   4107161.7 1927.64   1-0.48298 0.00366-0.85614 0.89036-0.18368 0.45522
   6   0  -358302.13 1121.16   1 0.53396-0.02602-0.52702 0.50137 0.66115-0.86483
  -6   0   389166.41 1720.15   1-0.43016-0.07482-0.87375 0.89941-0.22697 0.43063
   6   0  -225742.38 1001.49   1 0.47157 0.06181-0.39815 0.38134 0.78681-0.92236
  -6   0   242091.48 1204.91   1-0.37957-0.15108-0.88612 0.90323-0.26589 0.40166
   6   0  -145130.56 1185.19   1 0.38756 0.17117-0.24674 0.23833 0.88820-0.95597
  -6   0   170317.86 1490.19   1-0.33239-0.22402-0.89545 0.90399-0.29609 0.36415
   6   0   034252.90 1312.38   1 0.29160 0.29160-0.09034 0.09034 0.95226-0.95226
  -6   0   036326.73 1286.73   1-0.29233-0.29233 0.09011-0.09011-0.95205 0.95205
  -6   0   054709.13 2081.25   1-0.29099-0.29099-0.89998 0.89998-0.32456 0.32456
  -6   0  -112563.74  668.04   1-0.19849-0.41129-0.05188 0.04311-0.97872 0.91048
  -6   0  -120748.22 1242.42   1-0.25603-0.35152-0.90201 0.89347-0.34758 0.27953
  -6   0  -258752.52 1842.45   1-0.11765-0.51769-0.16528 0.14774-0.97920 0.84271
  -6   0  -291600.91 3550.47   1-0.22860-0.40452-0.90249 0.88541-0.36502 0.22891
  -6   0  -3   77.79  199.64   1-0.05328-0.60760-0.25115 0.22484-0.96648 0.76174
  -6   0  -3  226.99  147.47   1-0.20961-0.44909-0.90227 0.87664-0.37678 0.17263
  -6   0  -4 2989.50  436.57   1-0.00475-0.68169-0.31343 0.27836-0.94959 0.67661
  -6   0  -4 4957.28  506.56   1-0.19984-0.48442-0.90198 0.86782-0.38273 0.11052
  -6   0  -5 9995.80  711.14   1 0.03113-0.74260-0.35671 0.31238-0.93369 0.59240
  -6   0  -612935.71  853.13   1 0.05543-0.79229-0.38639 0.33320-0.92066 0.51112
   6   1 -12 6535.46 1072.30   1 0.52023-0.22891-0.81427 0.79657-0.25750-0.55952
   6   1 -11  575.82  311.27   1 0.53603-0.21955-0.81891 0.80991-0.20504-0.54389
   6   1 -1053834.25 1628.47   1 0.55085-0.20921-0.82112 0.82083-0.14939-0.53146
   6   1  -9   52.59  185.88   1 0.56463-0.19784-0.82047 0.82889-0.08951-0.52325
   6   1  -815156.51  770.06   1 0.57721-0.18526-0.81623 0.83336-0.02394-0.52074
  -6  -1   823006.67  960.97   1-0.61805 0.22877-0.78392 0.76527-0.05891 0.60168
   6   1  -7   97.01  127.99   1 0.58822-0.17111-0.80717 0.83301 0.04952-0.52612
  -6  -1   7 -270.37  404.19   1-0.55984 0.14705-0.82058 0.79374-0.11500 0.59020
   6   1  -6228650.0 6437.22   1 0.59694-0.15461-0.79094 0.82597 0.13440-0.54208
  -6  -1   6352953.9 9504.59   1-0.49908 0.06062-0.84973 0.81434-0.16988 0.57720
   6   1  -5129379.8 3695.77   1 0.60142-0.13391-0.76353 0.80720 0.23514-0.57488
  -6  -1   5200917.5 5646.07   1-0.43746-0.02665-0.87161 0.82766-0.22115 0.56058
   6   1  -438915.32 1266.30   1 0.59773-0.10504-0.71728 0.76957 0.35806-0.62985
  -6  -1   462893.76 2237.31   1-0.37658-0.11321-0.88673 0.83423-0.26812 0.53966
   6   1  -3 1850.22  508.34   1 0.57765-0.05954-0.63956 0.70076 0.50721-0.71090
  -6  -1   3 2562.42  419.24   1-0.31708-0.19864-0.89740 0.83634-0.30678 0.51093
   6   1  -241029.04 1289.89   1 0.52805 0.01527-0.51373 0.58348 0.67618-0.81197
  -6  -1   264639.25 1554.32   1-0.26261-0.27868-0.90175 0.83215-0.34332 0.47942
   6   1  -1237725.0 6395.15   1 0.43966 0.12930-0.33843 0.41685 0.83195-0.89973
  -6  -1   1419259.411179.90   1-0.21346-0.35340-0.90235 0.82421-0.37441 0.44247
   6   1   0230910.3 6372.77   1 0.32369 0.26978-0.14084 0.22766 0.93561-0.93561
  -6  -1   0239795.1 6119.30   1-0.32447-0.27059 0.14069-0.22772-0.93537 0.93537
  -6  -1   0382305.910252.33   1-0.17081-0.42162-0.90043 0.81375-0.40003 0.40003
  -6  -1  -1128192.2 3421.19   1-0.20887-0.41184-0.03518-0.06044-0.97730 0.90924
  -6  -1  -1214745.5 6019.51   1-0.13557-0.48244-0.89721 0.80198-0.42027 0.35222
  -6  -1  -2 6657.45  418.43   1-0.11069-0.53509-0.17474 0.07009-0.97837 0.84188
  -6  -1  -211171.96  882.83   1-0.10839-0.53519-0.89372 0.78996-0.43532 0.29921
  -6  -1  -3 1581.05  308.02   1-0.03727-0.63406-0.27193 0.15851-0.96159 0.75685
  -6  -1  -3 2978.77  652.52   1-0.08976-0.57939-0.89083 0.77853-0.44536 0.24120
  -6  -1  -4166967.0 3687.55   1-0.08001-0.61471-0.88917 0.76832-0.45052 0.17831
  -6  -1  -573951.67 1976.15   1-0.07948-0.64081-0.88907 0.75969-0.45080 0.11054
   6   2 -1232483.46 1407.14   1 0.48531-0.18450-0.79812 0.86816-0.35703-0.46070
   6   2 -1115137.24 3139.71   1 0.50034-0.17423-0.80579 0.88448-0.31677-0.43281
   6   2 -10 7984.03 1363.10   1 0.51451-0.16309-0.81196 0.89930-0.27566-0.40578
  -6  -2  1010242.02  838.43   1-0.66766 0.31894-0.74444 0.65663-0.00498 0.68344
   6   2  -9 3913.19  795.45   1 0.52824-0.15120-0.81687 0.91208-0.23166-0.38110
  -6  -2   9 6245.13  697.84   1-0.60744 0.23552-0.79141 0.69496-0.06840 0.67937
   6   2  -844548.71 1171.79   1 0.54083-0.13863-0.81989 0.92380-0.18781-0.35687
  -6  -2   864805.88 1750.03   1-0.54301 0.14542-0.82949 0.72449-0.13068 0.67376
   6   2  -780783.86 2369.76   1 0.55277-0.12541-0.82121 0.93383-0.14160-0.33499
  -6  -2   7122893.8 3816.75   1-0.47602 0.05277-0.85875 0.74520-0.18954 0.66474
   6   2  -625706.74  983.55   1 0.56418-0.11166-0.82054 0.94187-0.09165-0.31685
  -6  -2   639183.76 1668.70   1-0.40814-0.04077-0.87964 0.75753-0.24420 0.65151
   6   2  -532073.34 1134.23   1 0.57524-0.09757-0.81722 0.94725-0.03517-0.30525
  -6  -2   552795.99 2011.85   1-0.33972-0.13531-0.89440 0.76374-0.29091 0.63117
  -6  -2   4 2567.96  487.96   1-0.27527-0.22533-0.90109 0.76189-0.33502 0.60723
  -6  -2   374349.92 2442.79   1-0.21498-0.31120-0.90238 0.75463-0.37348 0.57764
  -6  -2   276545.07 2519.38   1-0.16019-0.39156-0.89962 0.74333-0.40622 0.54233
  -6  -2   191314.07 2985.19   1-0.11199-0.46533-0.89423 0.72941-0.43336 0.50141
  -6  -2   069236.03 2303.47   1-0.07115-0.53174-0.88756 0.71419-0.45516 0.45516
  -6  -2  -1  434.06  195.82   1-0.03817-0.59076-0.88169 0.69941-0.47026 0.40226
  -6  -2  -2  457.93  263.60   1-0.01345-0.64094-0.87586 0.68500-0.48236 0.34634
  -6  -2  -3145083.0 4173.84   1 0.00300-0.68286-0.87160 0.67215-0.49020 0.28618
  -6  -2  -4 3929.18  581.02   1 0.01116-0.71647-0.86937 0.66134-0.49402 0.22199
  -6  -2  -5 8593.92 1390.85   1 0.01094-0.74171-0.86943 0.65282-0.49391 0.15388
   6   3 -1214637.68 2298.92   1 0.43949-0.12841-0.76938 0.92632-0.46357-0.35416
   6   3 -11   89.28  280.78   1 0.45145-0.11506-0.77754 0.94313-0.43773-0.31185
  -6  -3  11  291.98  420.93   1-0.67314 0.33962-0.73950 0.57412 0.00130 0.74500
   6   3 -10  983.21  341.86   1 0.46177-0.10008-0.78423 0.95847-0.41440-0.26704
  -6  -3  10 1230.15  382.19   1-0.60835 0.25163-0.79078 0.61617-0.06747 0.74632
   6   3  -933372.27 1063.01   1 0.47012-0.08312-0.78939 0.97227-0.39475-0.21854
  -6  -3   945270.19 1390.87   1-0.53924 0.15685-0.83139 0.64822-0.13414 0.74511
   6   3  -8123461.8 2633.72   1 0.47588-0.06358-0.79281 0.98434-0.38075-0.16440
  -6  -3   8175859.0 2924.40   1-0.46739 0.05933-0.86187 0.67015-0.19676 0.73984
   6   3  -774312.29 1267.01   1 0.47778-0.04016-0.79390 0.99408-0.37608-0.10093
  -6  -3   7107765.4 2121.78   1-0.39463-0.03909-0.88287 0.68259-0.25455 0.72975
  -6  -3   6 4828.08  595.33   1-0.32122-0.13869-0.89691 0.68811-0.30390 0.71222
  -6  -3   5 3911.59  602.69   1-0.25214-0.23335-0.90214 0.68480-0.35009 0.69035
  -6  -3   487224.78 2933.68   1-0.18737-0.32369-0.90144 0.67556-0.39023 0.66244
  -6  -3   3110958.4 3416.18   1-0.12825-0.40839-0.89635 0.66193-0.42438 0.62853
  -6  -3   236855.91 1554.79   1-0.07575-0.48645-0.88840 0.64544-0.45275 0.58886
  -6  -3   1  368.70  185.23   1-0.02996-0.55824-0.87983 0.62787-0.47433 0.54233
  -6  -3   0 4469.63  767.70   1 0.00740-0.62107-0.87041 0.60986-0.49226 0.49226
  -6  -3  -133060.76 3076.66   1 0.03689-0.67602-0.86186 0.59273-0.50579 0.43779
  -6  -3  -225145.82 3750.06   1 0.05851-0.72309-0.85496 0.57725-0.51536 0.37935
  -6  -3  -3 1453.08  378.93   1 0.07234-0.76238-0.85027 0.56398-0.52133 0.31731
  -6  -3  -4  185.36  223.73   1 0.07851-0.79401-0.84811 0.55323-0.52395 0.25192
  -6  -3  -5 5334.98 1019.69   1 0.07708-0.81804-0.84862 0.54515-0.52335 0.18331
  -6  -4  11 1442.11  408.19   1-0.62191 0.27822-0.78115 0.52979-0.05488 0.80119
  -6  -4  1018577.92 2980.12   1-0.54828 0.18109-0.82677 0.56543-0.12580 0.80466
  -6  -4   9  -41.76  352.49   1-0.47262 0.07976-0.86000 0.59011-0.19240 0.80337
  -6  -4   821568.97 1055.42   1-0.39602-0.02250-0.88255 0.60410-0.25349 0.79658
  -6  -4   7  521.04  529.71   1-0.31864-0.12616-0.89722 0.61028-0.30570 0.78207
  -6  -4   6  577.75  530.21   1-0.24582-0.22455-0.90230 0.60682-0.35413 0.76245
  -6  -4   570876.26 1900.98   1-0.17742-0.31852-0.90088 0.59685-0.39614 0.73641
  -6  -4   4 1559.25  428.81   1-0.11471-0.40680-0.89461 0.58204-0.43186 0.70407
  -6  -4   315169.66 1016.97   1-0.05747-0.48999-0.88576 0.56412-0.46055 0.66458
  -6  -4   2 3391.71  501.15   1-0.00869-0.56423-0.87466 0.54444-0.48464 0.62066
  -6  -4   130966.46 3925.40   1 0.03250-0.63089-0.86319 0.52438-0.50382 0.57182
  -6  -4   039091.70 4750.99   1 0.06604-0.68988-0.85244 0.50505-0.51863 0.51863
  -6  -4  -134048.08 3869.18   1 0.09197-0.74128-0.84324 0.48727-0.52959 0.46158
  -6  -4  -2 2979.61  543.77   1 0.11049-0.78525-0.83621 0.47165-0.53715 0.40114
  -6  -4  -3 1471.09  376.52   1 0.12178-0.82201-0.83172 0.45858-0.54165 0.33763
  -6  -4  -4 7256.56 1149.21   1 0.12605-0.85173-0.82999 0.44826-0.54333 0.27130
  -6  -4  -530098.14 4854.34   1 0.12340-0.87453-0.83107 0.44076-0.54229 0.20225
  -6  -5   9 3162.04  604.61   1-0.41127 0.00793-0.87886 0.52224-0.24178 0.85275
  -6  -5   837458.69 1515.23   1-0.33058-0.09911-0.89570 0.53062-0.29737 0.84179
  -6  -5   727948.39 1264.06   1-0.25456-0.20070-0.90206 0.52844-0.34853 0.82490
  -6  -5   670234.37 1779.39   1-0.18298-0.29785-0.90121 0.51904-0.39285 0.80116
  -6  -5   5  843.35  596.02   1-0.11708-0.38932-0.89493 0.50422-0.43056 0.77082
  -6  -5   410224.69  878.93   1-0.05621-0.47597-0.88551 0.48560-0.46120 0.73323
  -6  -5   317840.01 2980.32   1-0.00405-0.55359-0.87347 0.46498-0.48686 0.69088
  -6  -5   272687.04 4778.03   1 0.04066-0.62377-0.86069 0.44362-0.50748 0.64350
  -6  -5   1 9471.02 1134.12   1 0.07789-0.68646-0.84833 0.42268-0.52369 0.59170
  -6  -5   077850.50 3522.02   1 0.10773-0.74176-0.83728 0.40304-0.53604 0.53604
  -6  -5  -117878.66 2564.62   1 0.13040-0.78988-0.82820 0.38538-0.54503 0.47703
  -6  -5  -2 2195.86  487.31   1 0.14614-0.83108-0.82154 0.37014-0.55108 0.41507
  -6  -5  -3 4555.04  936.81   1 0.15521-0.86561-0.81757 0.35758-0.55450 0.35047
  -6  -5  -4 2267.87  491.73   1 0.15782-0.89368-0.81642 0.34784-0.55546 0.28344
  -6  -6  10  150.58  267.72   1-0.43951 0.05138-0.87099 0.43621-0.21951 0.89837
  -6  -6   9 -188.11  292.96   1-0.35787-0.05592-0.89020 0.44686-0.28187 0.89284
  -6  -6   8 5499.29 1051.52   1-0.27690-0.16324-0.90099 0.44923-0.33395 0.87837
  -6  -6   7 6534.09  790.13   1-0.20233-0.26339-0.90206 0.44176-0.38122 0.85759
  -6  -6   6 8155.76  884.82   1-0.13338-0.35791-0.89696 0.42811-0.42151 0.82982
  -6  -6   5 1643.75  535.54   1-0.07090-0.44596-0.88751 0.41012-0.45529 0.79555
  -6  -6   4 1115.00  320.77   1-0.01363-0.52874-0.87591 0.38916-0.48227 0.75430
  -6  -6   3 4648.51  790.80   1 0.03449-0.60233-0.86259 0.36725-0.50471 0.70874
  -6  -6   2 8257.90 1082.94   1 0.07527-0.66857-0.84925 0.34533-0.52258 0.65859
  -6  -6   110393.31 1205.53   1 0.10883-0.72758-0.83686 0.32435-0.53648 0.60449
  -6  -6   0  645.61  231.26   1 0.13538-0.77959-0.82613 0.30504-0.54697 0.54697
  -6  -6  -1  900.49  320.71   1 0.15521-0.82488-0.81757 0.28790-0.55450 0.48649
  -6  -6  -2 1222.66  446.46   1 0.16860-0.86372-0.81154 0.27328-0.55943 0.42342
  -6  -7   9  296.09  321.40   1-0.31184-0.11319-0.89800 0.36809-0.31039 0.92287
  -6  -7   8 1032.90  407.88   1-0.23424-0.21637-0.90247 0.36402-0.36148 0.90590
  -6  -7   7 1000.74  374.76   1-0.16218-0.31400-0.89978 0.35279-0.40507 0.88143
  -6  -7   6 2524.02  725.28   1-0.09651-0.40523-0.89193 0.33640-0.44175 0.85006
  -6  -7   4 1066.54  379.89   1 0.01586-0.56842-0.86805 0.29446-0.49620 0.76823
  -6  -7   3  149.39  243.26   1 0.06019-0.63821-0.85440 0.27222-0.51610 0.72012
  -6  -7   2 8527.67 1184.11   1 0.09741-0.70088-0.84122 0.25045-0.53183 0.66785
  -6  -7   1 1135.35  318.81   1 0.12774-0.75668-0.82930 0.22994-0.54400 0.61201
  -6  -7  -1 1163.19  301.32   1 0.16891-0.84876-0.81139 0.19487-0.55955 0.49154
  -6  -8   6   42.62  341.35   1-0.07134-0.44086-0.88759 0.24538-0.45506 0.86337
  -6  -8   5 2033.99  531.47   1-0.01398-0.52329-0.87599 0.22413-0.48210 0.82214
  -6  -8   4  -17.77  381.32   1 0.03399-0.59673-0.86274 0.20229-0.50449 0.77652
  -6  -8   3 1871.24  628.77   1 0.07492-0.66312-0.84938 0.18034-0.52243 0.72645
   7  -8  -314149.86 2543.04   1 0.49057 0.03295-0.43541-0.28439 0.75482-0.95814
   7  -8  -210492.25 1701.46   1 0.46087 0.08798-0.37777-0.33362 0.80304-0.93858
   7  -8  -1 2835.87  647.75   1 0.42943 0.14477-0.31992-0.38306 0.84453-0.91230
   7  -8   0  460.29  296.22   1 0.39718 0.20238-0.26321-0.43136 0.87918-0.87918
   7  -7  -6 4736.80  858.00   1 0.55906-0.10065-0.58758-0.07166 0.58496-0.99233
   7  -7  -5 2949.36  605.85   1 0.53727-0.05365-0.53461-0.11608 0.65231-0.99178
   7  -7  -421853.21 2307.58   1 0.51080-0.00239-0.47691-0.16448 0.71528-0.98637
   7  -7  -316075.96 1843.60   1 0.48098 0.05277-0.41642-0.21656 0.77152-0.97484
   7  -7  -217023.92 2067.04   1 0.44822 0.11088-0.35413-0.27044 0.82078-0.95632
   7  -7  -1 2088.92  398.85   1 0.41351 0.17093-0.29163-0.32453 0.86252-0.93030
   7  -7   0  971.67  295.49   1 0.37806 0.23050-0.22998-0.37774 0.89675-0.89675
   7  -7   111201.43 2935.08   1 0.34260 0.29106-0.17130-0.42772 0.92373-0.85576
  -7   7  -113159.47 1104.67   1-0.34378-0.29131 0.17180 0.42880-0.92319 0.85513
   7  -7   220228.78 2144.84   1 0.30848 0.35027-0.11673-0.47357 0.94403-0.80810
  -7   7  -223009.53 1523.99   1-0.30990-0.35085 0.11758 0.47443-0.94347 0.80735
   7  -7   3 7225.15 1005.27   1 0.27663 0.40723-0.06724-0.51435 0.95861-0.75471
   7  -6  -8 4463.35  915.89   1 0.58925-0.17113-0.67890 0.08939 0.43802-0.98118
   7  -6  -7  138.63  184.26   1 0.57619-0.13285-0.63513 0.05417 0.51439-0.98965
   7  -6  -618324.56 2276.80   1 0.55804-0.08948-0.58497 0.01257 0.58854-0.99590
   7  -6  -548490.14 4109.32   1 0.53475-0.04096-0.52882-0.03502 0.65907-0.99854
   7  -6  -411002.09 1119.96   1 0.50612 0.01251-0.46713-0.08744 0.72499-0.99609
   7  -6  -3 3623.26  749.83   1 0.47353 0.07045-0.40193-0.14422 0.78371-0.98703
   7  -6  -2  613.15  221.98   1 0.43751 0.13181-0.33452-0.20323 0.83467-0.97021
   7  -6  -1 4114.53  811.82   1 0.39926 0.19541-0.26681-0.26253 0.87715-0.94492
   7  -6   020177.61 2021.73   1 0.36018 0.25863-0.20014-0.32077 0.91115-0.91115
   7  -6   1  187.57  160.80   1 0.32132 0.32259-0.13707-0.37512 0.93699-0.86902
  -7   6  -1  132.28  382.23   1-0.32248-0.32299 0.13751 0.37606-0.93653 0.86847
   7  -6   2  398.73  267.00   1 0.28423 0.38479-0.07893-0.42455 0.95549-0.81956
  -7   6  -2  309.43  232.94   1-0.28564-0.38549 0.07976 0.42522-0.95500 0.81889
   7  -6   3  613.67  505.56   1 0.24995 0.44417-0.02677-0.46800 0.96788-0.76398
  -7   6  -3  384.14  556.27   1-0.25167-0.44512 0.02804 0.46834-0.96740 0.76322
  -7   6  -4 3887.47  751.31   1-0.22128-0.50117-0.01705 0.50484-0.97505 0.70282
   7  -5  -9 2185.51  545.73   1 0.59855-0.19564-0.72238 0.21064 0.34626-0.95778
   7  -5  -8 9493.87 1350.00   1 0.59077-0.16248-0.68483 0.18218 0.42658-0.96974
   7  -5  -719979.51 2162.98   1 0.57786-0.12435-0.64021 0.14610 0.50615-0.98142
   7  -5  -625981.33 3421.89   1 0.55931-0.08058-0.58823 0.10268 0.58407-0.99144
   7  -5  -522483.29 2132.10   1 0.53490-0.03094-0.52916 0.05215 0.65868-0.99815
   7  -5  -4 1352.44  459.38   1 0.50434 0.02452-0.46344-0.00430 0.72859-0.99968
   7  -5  -317916.17 1952.20   1 0.46899 0.08522-0.39320-0.06613 0.79084-0.99416
   7  -5  -253807.33 2570.73   1 0.42951 0.15005-0.32007-0.13086 0.84443-0.97997
   7  -5  -160182.08 4291.07   1 0.38761 0.21637-0.24618-0.19662 0.88833-0.95630
   7  -5   015075.69 1280.84   1 0.34425 0.28483-0.17399-0.26010 0.92261-0.92261
  -7   5   017569.31 1108.41   1-0.34515-0.28504 0.17404 0.26110-0.92226 0.92226
   7  -5   1   -8.59  170.27   1 0.30160 0.35258-0.10592-0.31945 0.94752-0.87956
  -7   5  -1  -73.05  343.17   1-0.30273-0.35312 0.10632 0.32022-0.94712 0.87906
   7  -5   218530.34 1608.33   1 0.26122 0.41806-0.04377-0.37290 0.96428-0.82835
  -7   5  -218375.49 1153.83   1-0.26265-0.41887 0.04460 0.37335-0.96385 0.82774
  -7   5  -337790.70 1592.54   1-0.22609-0.48108-0.00998 0.41934-0.97405 0.76987
  -7   5  -410170.33 1001.78   1-0.19337-0.53823-0.05926 0.45974-0.97933 0.70635
  -7   5  -5 4206.92  751.49   1-0.16566-0.59149-0.09872 0.49043-0.98122 0.64000
   7  -4 -10 4792.46  981.11   1 0.60148-0.21356-0.76177 0.32822 0.24067-0.92014
   7  -4  -9  534.67  453.44   1 0.59994-0.18685-0.73262 0.30770 0.32142-0.93295
   7  -4  -850422.45 1921.96   1 0.59343-0.15497-0.69604 0.28023 0.40418-0.94733
   7  -4  -7  220.33  212.28   1 0.58144-0.11776-0.65153 0.24427 0.48726-0.96252
   7  -4  -6 8895.40 1240.22   1 0.56324-0.07434-0.59856 0.19985 0.56963-0.97700
   7  -4  -5 3024.37  607.53   1 0.53835-0.02424-0.53711 0.14695 0.64937-0.98884
   7  -4  -451570.17 1939.70   1 0.50631 0.03279-0.46752 0.08660 0.72461-0.99570
   7  -4  -356162.92 4246.39   1 0.46833 0.09611-0.39193 0.01942 0.79186-0.99518
   7  -4  -214023.42 1188.23   1 0.42523 0.16457-0.31239-0.05171 0.84946-0.98500
   7  -4  -1  656.31  250.35   1 0.37898 0.23526-0.23154-0.12444 0.89596-0.96393
   7  -4   0 1175.18  380.06   1 0.33107 0.30828-0.15266-0.19461 0.93117-0.93117
  -7   4   0 1132.10  426.84   1-0.33193-0.30865 0.15264 0.19547-0.93087 0.93087
   7  -4   130024.26 4244.17   1 0.28410 0.38035-0.07872-0.25983 0.95555-0.88758
  -7   4  -133791.77 1416.72   1-0.28522-0.38102 0.07910 0.26041-0.95519 0.88713
  -7   4  -230172.88 1325.67   1-0.24147-0.45043 0.01278 0.31813-0.97032 0.83420
  -7   4  -332611.73 1530.42   1-0.20164-0.51485-0.04732 0.36946-0.97831 0.77357
  -7   4  -4 6313.38  767.16   1-0.16721-0.57483-0.09652 0.40989-0.98118 0.70820
  -7   4  -5   47.27  300.95   1-0.13835-0.62925-0.13685 0.44145-0.98088 0.63965
   7  -3 -1110824.73 2070.48   1 0.59606-0.22314-0.79339 0.43802 0.12340-0.87082
   7  -3 -1025047.40 1369.73   1 0.60066-0.20256-0.77359 0.42685 0.20186-0.88133
   7  -3  -940983.14 5086.24   1 0.60122-0.17794-0.74709 0.40898 0.28349-0.89502
   7  -3  -8 8508.06 1868.62   1 0.59696-0.14851-0.71289 0.38341 0.36797-0.91155
   7  -3  -710297.36 1255.63   1 0.58682-0.11298-0.66988 0.34948 0.45484-0.93010
   7  -3  -626332.30 3305.12   1 0.57007-0.07101-0.61728 0.30543 0.54219-0.94956
   7  -3  -5114900.0 2745.80   1 0.54575-0.02147-0.55452 0.25122 0.62821-0.96769
   7  -3  -426255.78 3410.23   1 0.51304 0.03629-0.48164 0.18754 0.71049-0.98158
   7  -3  -363667.91 1617.53   1 0.47284 0.10184-0.40059 0.11489 0.78482-0.98814
   7  -3  -2   77.13  127.50   1 0.42604 0.17399-0.31384 0.03655 0.84852-0.98406
   7  -3  -1 5114.07  915.39   1 0.37496 0.24955-0.22477-0.04439 0.89937-0.96734
   7  -3   052437.70 2402.07   1 0.32177 0.32784-0.13779-0.12266 0.93673-0.93673
  -7   3   064652.29 1608.67   1-0.32260-0.32836 0.13771 0.12336-0.93646 0.93646
  -7   3   078071.11 1715.15   1-0.67062 0.02211-0.74179 0.99975-0.00160 0.00160
   7  -3   110525.20 2180.40   1 0.26975 0.40496-0.05672-0.19501 0.96125-0.89329
  -7   3  -110704.59  798.79   1-0.27088-0.40574 0.05711 0.19538-0.96091 0.89285
  -7   3  -113780.57  811.46   1-0.66276-0.01110-0.74875 0.99829-0.01054-0.05729
  -7   3  -211728.01  871.68   1-0.22287-0.47941-0.01472 0.25861-0.97473 0.83861
  -7   3  -215360.65  811.44   1-0.66067-0.03855-0.75055 0.99168-0.01289-0.12279
  -7   3  -3  -49.71  272.73   1-0.17964-0.54729-0.07891 0.31393-0.98056 0.77582
  -7   3  -4  497.07  440.16   1-0.14305-0.60943-0.13033 0.35659-0.98109 0.70811
  -7   3  -510657.92  918.33   1-0.11300-0.66503-0.17160 0.38909-0.97866 0.63743
   7  -2 -1115658.77 2690.31   1 0.59092-0.20782-0.80355 0.53499 0.07147-0.81889
   7  -2 -10 7100.85  879.76   1 0.59795-0.18967-0.78765 0.52772 0.14849-0.82796
   7  -2  -9 5176.37  931.33   1 0.60135-0.16789-0.76525 0.51395 0.22969-0.84122
   7  -2  -8 1259.24  346.89   1 0.60022-0.14159-0.73511 0.49244 0.31516-0.85874
   7  -2  -7 1940.94  470.17   1 0.59337-0.10937-0.69577 0.46221 0.40473-0.87999
   7  -2  -6 4766.51  712.10   1 0.57962-0.07040-0.64570 0.42069 0.49709-0.90446
   7  -2  -5 8209.81 1010.81   1 0.55751-0.02307-0.58361 0.36716 0.59039-0.92987
   7  -2  -431991.94  990.11   1 0.52591 0.03374-0.50900 0.30109 0.68141-0.95299
  -7   2   449621.82 1444.00   1-0.66347 0.10625-0.74813 0.95377-0.00974 0.28112
  -7   2   3 -266.29  346.17   1-0.63544 0.05285-0.77108 0.96830-0.04058 0.24411
   7  -2  -2  332.24  146.56   1 0.43391 0.17635-0.32800 0.13753 0.83912-0.97467
  -7   2   2  181.39  345.34   1-0.61084 0.00412-0.78908 0.97964-0.06493 0.20071
   7  -2  -1 2028.28  523.27   1 0.37749 0.25728-0.22903 0.04668 0.89723-0.96520
  -7   2   1 2454.19  368.27   1-0.58712-0.04526-0.80462 0.98662-0.08873 0.15661
   7  -2   0 1362.96  416.18   1 0.31807 0.34180-0.13190-0.04173 0.93884-0.93884
  -7   2   0 1017.85  236.99   1-0.31889-0.34246 0.13180 0.04225-0.93858 0.93858
  -7   2   0 1676.50  424.60   1-0.56709-0.09095-0.81652 0.98996-0.10812 0.10812
   7  -2   1 3583.44  703.35   1 0.25993 0.42505-0.04180-0.12311 0.96472-0.89675
  -7   2  -1 2946.17  451.09   1-0.26109-0.42592 0.04224 0.12322-0.96438 0.89632
  -7   2  -1 5171.82  846.09   1-0.55188-0.13183-0.82487 0.98976-0.12246 0.05458
  -7   2  -212684.17  731.97   1-0.20795-0.50472-0.03653 0.19339-0.97745 0.84133
  -7   2  -217165.29 2453.67   1-0.54268-0.16670-0.82966 0.98599-0.13098-0.00478
  -7   2  -310641.13  721.98   1-0.16069-0.57669-0.10571 0.25363-0.98132 0.77659
  -7   2  -315322.34 1166.29   1-0.54081-0.19423-0.83060 0.97838-0.13269-0.07095
  -7   2  -4 9067.63  749.82   1-0.12163-0.64129-0.15984 0.29899-0.97961 0.70663
  -7   2  -5    3.43  241.25   1-0.09028-0.69819-0.20224 0.33262-0.97516 0.63393
  -7   2  -6  369.43  270.85   1-0.06619-0.74784-0.23423 0.35584-0.96992 0.56045
   7  -1 -12  783.63  363.33   1 0.56956-0.20156-0.81934 0.62806-0.06542-0.75160
   7  -1 -11 7892.82  784.64   1 0.58174-0.18859-0.81336 0.63079 0.00373-0.75268
   7  -1 -10 2919.14  567.13   1 0.59168-0.17322-0.80237 0.62925 0.07817-0.75764
   7  -1  -913835.09  915.51   1 0.59849-0.15485-0.78565 0.62117 0.15669-0.76822
   7  -1  -817550.02 1846.37   1 0.60148-0.13266-0.76171 0.60585 0.24085-0.78443
   7  -1  -711921.31 1421.28   1 0.59946-0.10546-0.72873 0.58151 0.33104-0.80667
   7  -1  -6 1762.45  436.47   1 0.59071-0.07132-0.68458 0.54642 0.42709-0.83446
  -7   1   6 2276.17  504.26   1-0.65329 0.13662-0.75680 0.89329-0.02113 0.42821
   7  -1  -5 5979.77  929.22   1 0.57335-0.02874-0.62669 0.49709 0.52774-0.86722
  -7   1   510582.96  812.94   1-0.61603 0.07400-0.78535 0.91342-0.06100 0.40023
   7  -1  -4 2697.62  664.65   1 0.54518 0.02464-0.55316 0.43211 0.62990-0.90148
  -7   1   4 3864.98  586.55   1-0.57989 0.01405-0.80903 0.92998-0.09579 0.36733
   7  -1  -326411.30 1151.61   1 0.50442 0.09072-0.46360 0.35155 0.72844-0.93176
  -7   1   339097.51 2064.91   1-0.54377-0.04773-0.82910 0.94149-0.12998 0.33363
   7  -1  -2 9705.24 1084.39   1 0.45173 0.16877-0.36063 0.25700 0.81601-0.95155
  -7   1   214051.86  903.51   1-0.50977-0.10741-0.84519 0.94902-0.16056 0.29633
   7  -1  -1 2602.74  357.34   1 0.38961 0.25623-0.25023 0.15500 0.88633-0.95410
  -7   1   1 3436.05  528.74   1-0.47894-0.16390-0.85767 0.95295-0.18709 0.25497
   7  -1   0   37.52  116.69   1 0.32266 0.34748-0.13920 0.05238 0.93622-0.93622
  -7   1   0   89.49  194.90   1-0.32348-0.34825 0.13911-0.05208-0.93595 0.93595
  -7   1   0  -44.54  270.86   1-0.45235-0.21617-0.86697 0.95369-0.20913 0.20913
   7  -1   1  345.90  237.59   1 0.25676 0.43848-0.03702-0.04108 0.96576-0.89779
  -7   1  -1  170.73  254.59   1-0.25799-0.43940 0.03755 0.04087-0.96541 0.89735
  -7   1  -1   -0.96  271.00   1-0.43104-0.26314-0.87349 0.95166-0.22627 0.15839
  -7   1  -2 8073.73  642.95   1-0.19754-0.52473-0.05326 0.12283-0.97884 0.84235
  -7   1  -212708.05  813.61   1-0.41606-0.30379-0.87761 0.94723-0.23805 0.10228
  -7   1  -3 7331.81  657.88   1-0.14604-0.60178-0.12618 0.18699-0.98119 0.77646
  -7   1  -312114.29  869.30   1-0.40847-0.33705-0.87956 0.94062-0.24395 0.04029
  -7   1  -4 5277.61  588.65   1-0.10397-0.66939-0.18384 0.23587-0.97744 0.70446
   7   0 -12 3687.05  616.61   1 0.55271-0.17447-0.82121 0.71672-0.14185-0.67518
   7   0 -1113985.77 2085.56   1 0.56681-0.16341-0.82004 0.72425-0.07906-0.66988
   7   0 -10 3431.40  764.23   1 0.57922-0.15066-0.81508 0.72800-0.01205-0.66881
   7   0  -9 1242.77  326.58   1 0.58955-0.13583-0.80548 0.72711 0.06016-0.67293
   7   0  -8 1876.06  516.48   1 0.59732-0.11832-0.78978 0.72074 0.13945-0.68302
  -7   0   8 2875.88  668.69   1-0.66580 0.18969-0.74609 0.81342-0.00710 0.54987
   7   0  -7  -35.30  196.97   1 0.60128-0.09710-0.76645 0.70603 0.22585-0.70148
  -7   0   7  338.38  645.03   1-0.62236 0.12088-0.78083 0.83975-0.05441 0.52934
   7   0  -6 9868.27  580.74   1 0.59995-0.07060-0.73269 0.68091 0.32127-0.72895
  -7   0   614562.28  897.24   1-0.57799 0.05301-0.81017 0.86151-0.09764 0.50496
   7   0  -517300.29 1703.88   1 0.59083-0.03606-0.68509 0.64234 0.42609-0.76556
  -7   0   525064.59 1380.96   1-0.53276-0.01788-0.83459 0.87737-0.14004 0.47947
   7   0  -438114.02 1440.96   1 0.57070 0.00928-0.61905 0.58485 0.53950-0.81108
  -7   0   453536.98 3316.25   1-0.48828-0.08803-0.85409 0.88831-0.17917 0.45071
   7   0  -3 1840.37  518.25   1 0.53579 0.06941-0.53120 0.50555 0.65631-0.85999
  -7   0   3 2831.46  556.38   1-0.44564-0.15634-0.86911 0.89477-0.21458 0.41824
   7   0  -228275.69 1140.41   1 0.48371 0.14702-0.42179 0.40497 0.76688-0.90242
  -7   0   247568.58 1880.43   1-0.40593-0.22172-0.88019 0.89730-0.24590 0.38168
   7   0  -1 5598.86  813.08   1 0.41654 0.23953-0.29697 0.28857 0.85923-0.92701
  -7   0   1 9060.95  806.48   1-0.37022-0.28310-0.88797 0.89652-0.27283 0.34071
   7   0   029665.11  887.67   1 0.34020 0.34020-0.16741 0.16741 0.92532-0.92532
  -7   0   030272.91  812.32   1-0.34106-0.34106 0.16738-0.16738-0.92501 0.92501
  -7   0   049955.34 1348.26   1-0.33949-0.33949-0.89443 0.89443-0.29108 0.29108
  -7   0  -1  149.87  130.14   1-0.26520-0.44257 0.04847-0.05707-0.96297 0.89491
  -7   0  -1  217.41  334.85   1-0.31496-0.38959-0.89765 0.88911-0.30824 0.24019
  -7   0  -2 7041.41  742.49   1-0.29718-0.43294-0.89946 0.88237-0.32039 0.18428
  -7   0  -3 9552.65  916.01   1-0.28691-0.46878-0.90030 0.87468-0.32729 0.12313
  -7   0  -4  430.54  286.57   1-0.28493-0.49633-0.90045 0.86629-0.32862 0.05641
   7   1 -12 5271.29  841.01   1 0.52805-0.13957-0.81682 0.79911-0.23228-0.58474
   7   1 -11   35.34  116.83   1 0.54325-0.12960-0.82029 0.81129-0.17886-0.57008
   7   1 -10 1867.27  430.08   1 0.55737-0.11857-0.82121 0.82092-0.12226-0.55859
   7   1  -9   84.43  238.55   1 0.57032-0.10636-0.81911 0.82753-0.06152-0.55125
  -7  -1   9  -98.81  315.51   1-0.65040 0.18948-0.75919 0.74895-0.02432 0.63494
   7   1  -8 2274.23  410.58   1 0.58190-0.09278-0.81324 0.83037 0.00474-0.54943
  -7  -1   8 2918.63  534.11   1-0.60101 0.11689-0.79572 0.77744-0.07491 0.61799
   7   1  -7  -23.13  168.48   1 0.59167-0.07739-0.80235 0.82818 0.07848-0.55508
  -7  -1   7  106.51  441.90   1-0.54967 0.03988-0.82604 0.79921-0.12452 0.59972
   7   1  -6 2629.91  345.41   1 0.59886-0.05932-0.78413 0.81916 0.16280-0.57048
  -7  -1   6 4751.08  775.29   1-0.49773-0.03771-0.85029 0.81490-0.17105 0.57836
   7   1  -5 1640.94  400.80   1 0.60151-0.03680-0.75509 0.79875 0.26079-0.60053
  -7  -1   5 2227.22  443.36   1-0.44635-0.11476-0.86888 0.82494-0.21401 0.55343
   7   1  -4  111.38  147.92   1 0.59623-0.00634-0.70899 0.76128 0.37659-0.64838
  -7  -1   4  235.29  348.36   1-0.39669-0.19009-0.88240 0.82990-0.25298 0.52452
  -7  -1   319107.26 1142.22   1-0.34913-0.26359-0.89293 0.83187-0.28420 0.48836
  -7  -1   2  854.76  578.45   1-0.30644-0.33184-0.89857 0.82897-0.31409 0.45019
  -7  -1   123651.34  981.59   1-0.26870-0.39516-0.90146 0.82332-0.33934 0.40740
  -7  -1   0  320.92  428.10   1-0.23670-0.45273-0.90245 0.81577-0.35992 0.35992
  -7  -1  -142854.92 1359.05   1-0.21114-0.50386-0.90230 0.80708-0.37584 0.30779
  -7  -1  -2 6627.20 1152.52   1-0.19258-0.54799-0.90169 0.79793-0.38711 0.25101
  -7  -1  -3 8094.80 1170.56   1-0.18150-0.58465-0.90112 0.78882-0.39373 0.18957
  -7  -1  -4  860.83  305.40   1-0.17835-0.61337-0.90093 0.78009-0.39559 0.12338
   7   2 -12  576.36  393.40   1 0.49271-0.09458-0.80203 0.87207-0.33759-0.48014
   7   2 -11 2182.87  428.57   1 0.50736-0.08392-0.80898 0.88768-0.29684-0.45274
   7   2 -10  460.22  213.32   1 0.52148-0.07244-0.81471 0.90120-0.25357-0.42728
  -7  -2  10  580.26  334.27   1-0.64440 0.19867-0.76406 0.67625-0.03090 0.70936
   7   2  -9   78.73  199.53   1 0.53435-0.06015-0.81852 0.91372-0.21092-0.40185
  -7  -2   9  112.58  324.48   1-0.58962 0.12070-0.80305 0.70660-0.08626 0.69723
   7   2  -8  140.18  100.91   1 0.54643-0.04707-0.82072 0.92464-0.16677-0.37791
  -7  -2   8   75.62  338.97   1-0.53299 0.03840-0.83448 0.72948-0.13983 0.68292
   7   2  -7 3363.75  357.07   1 0.55780-0.03328-0.82119 0.93381-0.12039-0.35620
  -7  -2   7 4464.17  675.63   1-0.47555-0.04469-0.85893 0.74537-0.18994 0.66514
  -7  -2   625069.12 1258.49   1-0.41856-0.12735-0.87695 0.75484-0.23610 0.64342
  -7  -2   5 1584.80  382.43   1-0.36327-0.20831-0.88925 0.75859-0.27794 0.61736
  -7  -2   4  255.32  208.31   1-0.30981-0.28779-0.89822 0.75902-0.31179 0.58400
  -7  -2   3  546.52  548.49   1-0.26146-0.36171-0.90180 0.75406-0.34406 0.54822
  -7  -2   249769.80 3286.58   1-0.21804-0.43070-0.90242 0.74614-0.37159 0.50769
  -7  -2   122426.07 3106.99   1-0.18030-0.49401-0.90105 0.73623-0.39444 0.46249
  -7  -2   016081.26 1193.82   1-0.14884-0.55105-0.89859 0.72523-0.41275 0.41275
  -7  -2  -113875.61  978.33   1-0.12408-0.60138-0.89584 0.71393-0.42669 0.35864
  -7  -2  -220070.47 1263.42   1-0.10635-0.64468-0.89342 0.70298-0.43643 0.30032
  -7  -2  -3  147.01  205.96   1-0.09591-0.68070-0.89183 0.69285-0.44207 0.23791
  -7  -2  -4 5260.26 1084.32   1-0.09298-0.70920-0.89136 0.68384-0.44364 0.17143
  -7  -3  11   36.88  320.78   1-0.64809 0.21756-0.76108 0.59570-0.02686 0.77317
  -7  -3  10 5566.54  643.97   1-0.58904 0.13532-0.80342 0.62880-0.08683 0.76569
  -7  -3   914914.95 1107.44   1-0.52811 0.04872-0.83683 0.65366-0.14424 0.75521
  -7  -3   813980.32 1088.38   1-0.46620-0.03884-0.86229 0.67056-0.19774 0.74083
  -7  -3   714195.38 1122.73   1-0.40466-0.12605-0.88050 0.68022-0.24688 0.72208
  -7  -3   615250.89 1023.57   1-0.34349-0.21342-0.89382 0.68502-0.28823 0.69655
  -7  -3   5 8564.80  767.08   1-0.28656-0.29592-0.90033 0.68299-0.32752 0.66779
  -7  -3   426101.54 1326.32   1-0.23365-0.37440-0.90247 0.67659-0.36185 0.63406
  -7  -3   3  328.01  254.93   1-0.18566-0.44797-0.90135 0.66693-0.39125 0.59541
  -7  -3   2  570.48  337.29   1-0.14331-0.51590-0.89804 0.65508-0.41590 0.55200
  -7  -3   0 4219.06  810.69   1-0.07744-0.63291-0.88871 0.62866-0.45187 0.45187
  -7  -3  -1 4099.15  821.53   1-0.05427-0.68203-0.88511 0.61599-0.46218 0.39418
  -7  -3  -2 5343.93 1172.62   1-0.03824-0.72352-0.88171 0.60400-0.47023 0.33421
  -7  -3  -3 3790.18  597.93   1-0.02917-0.75805-0.87965 0.59335-0.47472 0.27069
  -7  -3  -4  406.48  235.02   1-0.02712-0.78556-0.87917 0.58429-0.47572 0.20369
  -7  -4  11  -33.69  328.36   1-0.59920 0.16068-0.79691 0.54413-0.07672 0.82347
  -7  -4  1027985.01 1403.15   1-0.53482 0.07063-0.83358 0.57225-0.13817 0.81703
  -7  -4   916822.30 1216.30   1-0.46926-0.02059-0.86121 0.59131-0.19520 0.80617
  -7  -4   826570.94 1366.54   1-0.40398-0.11154-0.88067 0.60222-0.24741 0.79049
  -7  -4   733009.86 1549.82   1-0.33887-0.20293-0.89452 0.60758-0.29152 0.76788
  -7  -4   669126.21 2111.83   1-0.27811-0.28926-0.90092 0.60544-0.33314 0.74146
  -7  -4   5  237.62  457.23   1-0.22138-0.37157-0.90246 0.59844-0.36952 0.70979
  -7  -4   462909.63 1805.05   1-0.16954-0.44898-0.90034 0.58778-0.40078 0.67299
  -7  -4   321690.01 1153.37   1-0.12328-0.52081-0.89573 0.57463-0.42714 0.63130
  -7  -4   2  353.95  376.43   1-0.08307-0.58659-0.88970 0.56006-0.44890 0.58501
  -7  -4   112302.63 2082.44   1-0.04854-0.64703-0.88393 0.54512-0.46508 0.53309
  -7  -4   0 9042.54 1409.09   1-0.02128-0.69974-0.87778 0.53039-0.47857 0.47857
  -7  -4  -1 9986.90 1058.37   1-0.00061-0.74587-0.87256 0.51659-0.48849 0.42048
  -7  -4  -2   25.86  422.47   1 0.01346-0.78541-0.86873 0.50417-0.49509 0.35907
  -7  -4  -3 1082.63  290.38   1 0.02097-0.81838-0.86660 0.49345-0.49856 0.29453
  -7  -5  10 2967.76  626.14   1-0.48417 0.00951-0.85568 0.50763-0.18266 0.86152
  -7  -5   9 9513.63 1018.46   1-0.41572-0.08460-0.87770 0.52109-0.23832 0.84929
  -7  -5   8  281.10  516.83   1-0.34725-0.17944-0.89323 0.52815-0.28555 0.82997
  -7  -5   710453.13  894.61   1-0.28317-0.26909-0.90058 0.52696-0.32979 0.80616
  -7  -5   6  977.29  307.32   1-0.22306-0.35477-0.90247 0.52031-0.36848 0.77679
  -7  -5   556120.49 1899.85   1-0.16781-0.43559-0.90022 0.50951-0.40179 0.74205
  -7  -5   4  528.60  439.96   1-0.11807-0.51091-0.89506 0.49581-0.43002 0.70223
  -7  -5   3 -205.01  380.59   1-0.07429-0.58026-0.88814 0.48035-0.45352 0.65768
  -7  -5   2 2178.66  640.32   1-0.03566-0.64463-0.88113 0.46406-0.47151 0.60753
  -7  -5   122587.30 3430.26   1-0.00452-0.70122-0.87359 0.44793-0.48663 0.55464
  -7  -5   019958.19 2064.59   1 0.02022-0.75143-0.86681 0.43257-0.49821 0.49821
  -7  -5  -1  -87.06  382.70   1 0.03863-0.79530-0.86132 0.41850-0.50657 0.43857
  -7  -5  -2  940.03  383.34   1 0.05078-0.83291-0.85749 0.40608-0.51197 0.37596
  -7  -6   9 4044.24  759.67   1-0.36940-0.14139-0.88812 0.44479-0.27343 0.88440
  -7  -6   816207.84 1163.45   1-0.30060-0.23654-0.89914 0.44738-0.31807 0.86249
  -7  -6   723938.17 1596.16   1-0.23739-0.32533-0.90244 0.44214-0.35949 0.83586
  -7  -6   6 5823.77  887.25   1-0.17895-0.40933-0.90097 0.43213-0.39524 0.80355
  -7  -6   5 -107.64  339.67   1-0.12595-0.48791-0.89607 0.41868-0.42565 0.76592
  -7  -6   415681.26 1351.14   1-0.07881-0.56062-0.88895 0.40303-0.45115 0.72336
  -7  -6   321113.80 3301.11   1-0.03639-0.62862-0.88129 0.38596-0.47115 0.67517
  -7  -6   221889.95 3088.78   1-0.00164-0.68883-0.87283 0.36891-0.48800 0.62402
  -7  -6   1 3671.67  671.02   1 0.02687-0.74280-0.86487 0.35237-0.50126 0.56926
  -7  -6   0 1704.47  453.70   1 0.04921-0.79061-0.85799 0.33690-0.51129 0.51129
  -7  -7   6  828.83  413.62   1-0.14561-0.45314-0.89827 0.34275-0.41459 0.82291
  -7  -7   529145.50 1722.81   1-0.09519-0.52913-0.89172 0.32765-0.44246 0.78272
  -7  -7   413071.44 2029.76   1-0.04914-0.60060-0.88406 0.31046-0.46478 0.73681
  -7  -7   332576.50 4518.14   1-0.01089-0.66431-0.87522 0.29304-0.48359 0.68761
   8  -7  -3   -1.74  356.53   1 0.48542 0.14568-0.42516-0.20782 0.76393-0.96725
   8  -7  -2  513.52  276.69   1 0.45596 0.20048-0.36854-0.25603 0.81010-0.94565
   8  -7  -1 1037.58  341.61   1 0.42507 0.25671-0.31211-0.30405 0.84964-0.91741
   8  -6  -6  261.97  245.12   1 0.55689 0.00893-0.58202 0.00962 0.59254-0.99991
   8  -6  -5  419.89  272.46   1 0.53502 0.05603-0.52944-0.03441 0.65836-0.99783
   8  -6  -4  193.39  354.06   1 0.50868 0.10730-0.47246-0.08210 0.71973-0.99082
   8  -6  -3 1235.95  390.44   1 0.47924 0.16209-0.41301-0.13314 0.77443-0.97775
   8  -6  -2 1777.37  474.32   1 0.44713 0.21954-0.35213-0.18561 0.82223-0.95778
   8  -6  -1 1084.13  300.99   1 0.41337 0.27865-0.29139-0.23795 0.86267-0.93044
   8  -6   0  849.95  289.34   1 0.37901 0.33701-0.23159-0.28932 0.89594-0.89594
   8  -6   1   75.45  231.25   1 0.34501 0.39611-0.17522-0.33697 0.92209-0.85412
  -8   6  -1 -220.81  367.11   1-0.34619-0.39673 0.17572 0.33784-0.92155 0.85349
   8  -5  -8 1428.66  379.03   1 0.58909-0.06353-0.67825 0.17559 0.43925-0.98240
   8  -5  -7  -21.46  329.08   1 0.57619-0.02541-0.63511 0.14101 0.51441-0.98968
   8  -5  -611038.21 1553.99   1 0.55836 0.01763-0.58578 0.10023 0.58743-0.99480
   8  -5  -5 1587.35  520.28   1 0.53556 0.06565-0.53068 0.05367 0.65692-0.99639
   8  -5  -4  705.72  256.46   1 0.50766 0.11855-0.47032 0.00258 0.72185-0.99294
   8  -5  -3  172.23  230.32   1 0.47600 0.17556-0.40671-0.05262 0.77974-0.98306
   8  -5  -2  259.32  229.53   1 0.44116 0.23575-0.34116-0.10976 0.83004-0.96559
   8  -5  -1  297.95  280.98   1 0.40433 0.29793-0.27558-0.16693 0.87210-0.93987
   8  -5   0 1923.69  479.81   1 0.36674 0.35954-0.21102-0.22307 0.90607-0.90607
   8  -5   1 2321.31  514.51   1 0.32969 0.42169-0.15046-0.27492 0.93201-0.86405
  -8   5  -1 2104.74  474.74   1-0.33086-0.42244 0.15093 0.27561-0.93152 0.86346
   8  -5   2 1185.24  302.44   1 0.29454 0.48195-0.09490-0.32176 0.95091-0.81497
  -8   5  -2 1053.11  410.21   1-0.29601-0.48295 0.09583 0.32212-0.95036 0.81424
   8  -4  -9 2219.78  656.40   1 0.59907-0.08877-0.72586 0.30094 0.33797-0.94949
   8  -4  -8 2383.38  618.15   1 0.59196-0.05624-0.68972 0.27392 0.41694-0.96010
   8  -4  -7 3279.43  609.48   1 0.57993-0.01898-0.64667 0.23942 0.49546-0.97072
   8  -4  -6  -39.49  338.81   1 0.56245 0.02370-0.59647 0.19776 0.57259-0.97996
   8  -4  -520944.39 3733.87   1 0.53932 0.07205-0.53935 0.14920 0.64670-0.98617
   8  -4  -432880.56 1904.99   1 0.51029 0.12616-0.47583 0.09491 0.71636-0.98745
   8  -4  -3  631.32  300.94   1 0.47661 0.18518-0.40790 0.03538 0.77874-0.98206
   8  -4  -2 6803.03 1648.03   1 0.43900 0.24814-0.33722-0.02688 0.83280-0.96834
   8  -4  -112664.02 1780.68   1 0.39887 0.31362-0.26612-0.08957 0.87753-0.94531
   8  -4   0  109.66  138.89   1 0.35771 0.37884-0.19605-0.15122 0.91302-0.91302
  -8   4   0  129.69  303.06   1-0.35861-0.37941 0.19610 0.15200-0.91265 0.91265
   8  -4   1 1036.86  311.39   1 0.31724 0.44441-0.13058-0.20798 0.93930-0.87134
  -8   4  -1 1196.96  430.94   1-0.31841-0.44527 0.13105 0.20846-0.93884 0.87078
   8  -4   2 4246.40  853.16   1 0.27905 0.50770-0.07096-0.25888 0.95764-0.82171
  -8   4  -2 3799.72  645.97   1-0.28056-0.50878 0.07193 0.25898-0.95713 0.82101
  -8   4  -3 4744.54  742.73   1-0.24620-0.56880 0.01985 0.30247-0.96901 0.76483
   8  -3 -10  542.88  389.26   1 0.60119-0.10589-0.76783 0.42109 0.22134-0.90081
   8  -3  -9 1723.83  410.99   1 0.60078-0.08030-0.74088 0.40277 0.30024-0.91176
   8  -3  -8  770.00  313.95   1 0.59583-0.05017-0.70692 0.37744 0.38109-0.92466
   8  -3  -7 3635.98  920.32   1 0.58551-0.01440-0.66522 0.34482 0.46329-0.93855
   8  -3  -6 6510.92 1002.10   1 0.56939 0.02693-0.61536 0.30351 0.54507-0.95244
   8  -3  -530673.31 3777.50   1 0.54686 0.07467-0.55720 0.25389 0.62487-0.96434
   8  -3  -4  -11.59  231.26   1 0.51746 0.12922-0.49108 0.19698 0.70076-0.97185
   8  -3  -313291.24 1172.32   1 0.48222 0.18981-0.41885 0.13316 0.76942-0.97274
   8  -3  -2 1361.49  356.07   1 0.44192 0.25545-0.34256 0.06527 0.82906-0.96461
   8  -3  -114652.95 1895.22   1 0.39827 0.32445-0.26510-0.00377 0.87812-0.94589
   8  -3   0 1415.29  486.70   1 0.35310 0.39372-0.18846-0.07199 0.91640-0.91640
  -8   3   0 1365.63  328.21   1-0.35399-0.39442 0.18849 0.07259-0.91605 0.91605
  -8   3   0 1973.63  508.86   1-0.67323-0.07227-0.73942 0.99738 0.00140-0.00140
   8  -3   114839.74 1136.64   1 0.30871 0.46321-0.11708-0.13466 0.94392-0.87595
  -8   3  -115370.04  924.42   1-0.30990-0.46417 0.11758 0.13490-0.94346 0.87540
  -8   3  -121543.18 1014.00   1-0.66908-0.10177-0.74317 0.99271-0.00335-0.06448
   8  -3   2 4598.48  696.35   1 0.26701 0.53000-0.05255-0.19047 0.96225-0.82632
  -8   3  -2 5934.02  701.41   1-0.26859-0.53114 0.05362 0.19027-0.96175 0.82564
  -8   3  -3 1850.40  466.12   1-0.23143-0.59395-0.00210 0.23740-0.97284 0.76866
   8  -2 -1010544.96 1428.68   1 0.59914-0.09365-0.78287 0.52295 0.16773-0.84720
   8  -2  -914307.10 3040.58   1 0.60151-0.07085-0.75984 0.50855 0.24658-0.85811
   8  -2  -8  458.92  246.00   1 0.59958-0.04374-0.72968 0.48701 0.32871-0.87229
   8  -2  -7 6838.87 1415.39   1 0.59235-0.01108-0.69133 0.45778 0.41373-0.88899
   8  -2  -621586.07 2592.75   1 0.57900 0.02748-0.64376 0.41876 0.50031-0.90767
   8  -2  -536914.94 3130.18   1 0.55856 0.07314-0.58630 0.36984 0.58673-0.92620
   8  -2  -413165.04 1596.56   1 0.53038 0.12653-0.51895 0.31105 0.67035-0.94193
  -8   2   418608.07 1070.48   1-0.65854 0.00432-0.75238 0.95801-0.01528 0.28667
   8  -2  -3  460.41  212.36   1 0.49426 0.18800-0.44283 0.24396 0.74806-0.95138
  -8   2   3  389.09  340.06   1-0.63503-0.04455-0.77139 0.96861-0.04101 0.24455
   8  -2  -210910.52 1216.39   1 0.45169 0.25592-0.36056 0.17010 0.81606-0.95161
  -8   2   218931.18 1160.63   1-0.61377-0.09117-0.78693 0.97574-0.06333 0.19902
   8  -2  -116288.67 1404.15   1 0.40438 0.32857-0.27567 0.09362 0.87205-0.93982
  -8   2   123895.00 1181.25   1-0.59709-0.13229-0.79828 0.98029-0.07884 0.14673
   8  -2   030571.19 2141.89   1 0.35464 0.40243-0.19100 0.01736 0.91528-0.91528
  -8   2   030733.75 1151.28   1-0.35554-0.40325 0.19104-0.01698-0.91492 0.91492
  -8   2   048573.65 1652.41   1-0.58287-0.17217-0.80723 0.98067-0.09289 0.09289
   8  -2   1   -6.70  226.05   1 0.30561 0.47657-0.11221-0.05270 0.94551-0.87755
  -8   2  -1  387.64  214.96   1-0.30685-0.47760 0.11278 0.05267-0.94505 0.87699
  -8   2  -1  932.92  510.47   1-0.57352-0.20719-0.81281 0.97770-0.10196 0.03407
   8  -2   2  210.31  119.35   1 0.25972 0.54756-0.04149-0.11472 0.96479-0.82885
  -8   2  -2  122.86  216.39   1-0.26139-0.54872 0.04269 0.11416-0.96428 0.82816
  -8   2  -2  785.12  501.72   1-0.57001-0.23636-0.81485 0.97118-0.10533-0.03043
  -8   2  -3 1055.96  381.18   1-0.22088-0.61489-0.01764 0.16591-0.97513 0.77096
   8  -1 -1119290.08 3552.82   1 0.58465-0.09433-0.81094 0.62837 0.02322-0.77216
   8  -1 -10  545.37  348.30   1 0.59362-0.07795-0.79892 0.62581 0.09659-0.77606
   8  -1  -911585.75  872.46   1 0.59943-0.05859-0.78143 0.61695 0.17329-0.78481
   8  -1  -8 1786.59  453.90   1 0.60153-0.03551-0.75717 0.60132 0.25463-0.79821
   8  -1  -739512.80 1385.68   1 0.59890-0.00770-0.72471 0.57749 0.34072-0.81635
   8  -1  -615307.23 1762.57   1 0.59019 0.02645-0.68254 0.54439 0.43104-0.83841
  -8   1   622756.28 1299.11   1-0.64601 0.03234-0.76277 0.89925-0.02914 0.43622
   8  -1  -5 6846.78 1489.59   1 0.57410 0.06776-0.62889 0.49929 0.52430-0.86377
  -8   1   510660.03  893.52   1-0.61374-0.02528-0.78695 0.91502-0.06336 0.40259
   8  -1  -4  209.66  147.60   1 0.54918 0.11791-0.56281 0.44175 0.61777-0.88935
  -8   1   4  433.61  424.04   1-0.58323-0.07960-0.80701 0.92795-0.09254 0.36408
   8  -1  -320918.56  918.65   1 0.51445 0.17805-0.48463 0.37259 0.70743-0.91075
  -8   1   331734.80 1251.94   1-0.55374-0.13476-0.82388 0.93627-0.12072 0.32438
   8  -1  -211235.19 1751.75   1 0.47075 0.24709-0.39658 0.29294 0.78810-0.92365
  -8   1   218602.18 1416.56   1-0.52691-0.18726-0.83739 0.94123-0.14532 0.28109
   8  -1  -113132.38 1056.06   1 0.41997 0.32322-0.30303 0.20779 0.85545-0.92322
  -8   1   119894.65 1031.19   1-0.50359-0.23626-0.84784 0.94312-0.16597 0.23385
   8  -1   0 7971.02 1068.91   1 0.36503 0.40231-0.20817 0.12135 0.90742-0.90742
  -8   1   014465.15 2470.18   1-0.48459-0.28092-0.85553 0.94225-0.18231 0.18231
  -8   1  -113320.36  909.14   1-0.47075-0.32043-0.86067 0.93884-0.19395 0.12607
  -8   1  -211955.89  892.36   1-0.46294-0.35391-0.86342 0.93303-0.20044 0.06467
   8   0 -11 1124.53  414.91   1 0.57023-0.06967-0.81913 0.72335-0.06199-0.68695
   8   0 -10 5097.02 1078.17   1 0.58183-0.05611-0.81329 0.72621 0.00430-0.68516
   8   0  -919247.49  994.59   1 0.59143-0.04041-0.80277 0.72509 0.07593-0.68745
   8   0  -891169.79 2703.40   1 0.59822-0.02202-0.78668 0.71764 0.15248-0.69605
  -8   0   8153039.2 3787.84   1-0.65476 0.08165-0.75557 0.82291-0.01950 0.56227
   8   0  -7 8486.17  798.80   1 0.60143-0.00005-0.76340 0.70299 0.23556-0.71119
  -8   0   713524.63 1069.44   1-0.61617 0.01769-0.78525 0.84417-0.06085 0.53578
   8   0  -6 1178.08  320.34   1 0.59972 0.02682-0.73081 0.67903 0.32593-0.73361
  -8   0   6 2300.63  635.80   1-0.57757-0.04440-0.81042 0.86176-0.09805 0.50536
   8   0  -510623.56 1753.02   1 0.59118 0.06085-0.68649 0.64374 0.42334-0.76281
  -8   0   517447.67 1104.80   1-0.53934-0.10830-0.83134 0.87412-0.13404 0.47347
  -8   0   420882.42 1078.17   1-0.50265-0.17065-0.84824 0.88246-0.16678 0.43832
  -8   0   367524.57 1843.43   1-0.46836-0.23062-0.86153 0.88719-0.19595 0.39961
  -8   0   215961.50 1027.42   1-0.43729-0.28736-0.87166 0.88877-0.22129 0.35706
  -8   0   1   93.02  362.27   1-0.41025-0.34007-0.87911 0.88767-0.24257 0.31046
  -8   0   012746.15 1037.33   1-0.38799-0.38799-0.88435 0.88435-0.25957 0.25957
  -8   0  -1  647.99  325.26   1-0.37123-0.43042-0.88778 0.87922-0.27208 0.20419
  -8   0  -263591.03 1957.85   1-0.36065-0.46667-0.88972 0.87261-0.27985 0.14408
  -8  -1   9 8928.35  938.00   1-0.63915 0.08123-0.76820 0.75797-0.03659 0.64720
   8   1  -8   74.33  190.20   1 0.58334 0.00294-0.81210 0.82922 0.01421-0.55890
  -8  -1   8  347.92  413.19   1-0.59505 0.01393-0.79960 0.78132-0.08088 0.62396
  -8  -1   7 2417.71  557.01   1-0.55048-0.05630-0.82562 0.79878-0.12377 0.59897
  -8  -1   657792.11 2044.42   1-0.50634-0.12610-0.84667 0.81128-0.16357 0.57088
  -8  -1   582194.76 2197.81   1-0.46354-0.19457-0.86321 0.81927-0.19995 0.53938
  -8  -1   433642.28 1444.70   1-0.42297-0.26081-0.87576 0.82326-0.23265 0.50419
  -8  -1   3  348.20  417.12   1-0.38548-0.32396-0.88489 0.82383-0.26146 0.46512
  -8  -1   2 9909.79  980.65   1-0.35136-0.38393-0.89256 0.82296-0.28260 0.41870
  -8  -1   1103649.4 2783.91   1-0.32249-0.43837-0.89675 0.81861-0.30302 0.37107
  -8  -1   069932.69 2293.12   1-0.29887-0.48756-0.89930 0.81262-0.31924 0.31924
  -8  -1  -163015.01 2188.75   1-0.28105-0.53095-0.90072 0.80550-0.33119 0.26314
  -8  -1  -2 1509.76  486.40   1-0.26955-0.56803-0.90142 0.79765-0.33879 0.20268
  -8  -1  -3  158.93  306.35   1-0.26485-0.59829-0.90165 0.78935-0.34186 0.13770
  -8  -2  10 7641.88  958.48   1-0.63231 0.08958-0.77346 0.68566-0.04392 0.72238
  -8  -2   9 1927.97  580.11   1-0.58329 0.01738-0.80697 0.71052-0.09248 0.70345
  -8  -2   821739.43 1350.18   1-0.53394-0.05764-0.83402 0.72901-0.13897 0.68206
  -8  -2   715279.80 2266.22   1-0.48482-0.13243-0.85544 0.74188-0.18212 0.65731
  -8  -2   674776.14 2388.16   1-0.43689-0.20602-0.87178 0.74967-0.22161 0.62892
  -8  -2   515531.98 1182.16   1-0.39110-0.27748-0.88366 0.75299-0.25722 0.59665
  -8  -2   4  -35.18  361.37   1-0.34744-0.34716-0.89320 0.75400-0.28541 0.55762
  -8  -2   3 9714.94  923.36   1-0.30852-0.41165-0.89835 0.75061-0.31267 0.51683
  -8  -2   237911.75 1725.09   1-0.27410-0.47164-0.90116 0.74488-0.33579 0.47190
  -8  -2   166118.00 2378.63   1-0.24476-0.52656-0.90232 0.73750-0.35481 0.42286
  -8  -2   045140.93 1905.50   1-0.22097-0.57591-0.90245 0.72909-0.36977 0.36977
  -8  -2  -1 4377.16  720.52   1-0.20314-0.61932-0.90209 0.72019-0.38073 0.31267
  -8  -2  -312326.52 2484.29   1-0.18671-0.68689-0.90141 0.70242-0.39063 0.18647
  -8  -3  10  497.50  335.50   1-0.58144 0.03073-0.80810 0.63348-0.09428 0.77314
  -8  -3   925831.97 1362.33   1-0.52809-0.04829-0.83684 0.65367-0.14426 0.75523
  -8  -3   846043.60 1818.40   1-0.47479-0.12725-0.85921 0.66748-0.19058 0.73366
  -8  -3   760517.25 2060.27   1-0.42258-0.20514-0.87587 0.67559-0.23296 0.70816
  -8  -3   6  171.99  433.36   1-0.37241-0.28097-0.88755 0.67871-0.27121 0.67852
  -8  -3   5 5037.11  796.20   1-0.32411-0.35538-0.89655 0.67921-0.30190 0.64216
  -8  -3   416963.23 1448.05   1-0.28065-0.42440-0.90075 0.67487-0.33146 0.60367
  -8  -3   353345.49 2261.21   1-0.24162-0.48901-0.90238 0.66796-0.35681 0.56097
  -8  -3   2 6968.52  801.73   1-0.20755-0.54865-0.90222 0.65925-0.37804 0.51415
  -8  -3   1 3919.37  642.65   1-0.17887-0.60291-0.90097 0.64946-0.39529 0.46334
  -8  -3   0  -59.24  343.65   1-0.15591-0.65144-0.89925 0.63920-0.40869 0.40869
  -8  -3  -1 2476.41  718.16   1-0.13893-0.69399-0.89758 0.62899-0.41838 0.35033
  -8  -3  -2 5372.78  752.33   1-0.12813-0.73036-0.89634 0.61921-0.42444 0.28833
  -8  -4   9 4975.42  878.23   1-0.47596-0.11089-0.85878 0.58889-0.18959 0.80056
  -8  -4   827381.18 1581.11   1-0.42011-0.19241-0.87654 0.59809-0.23489 0.77798
  -8  -4   7 5388.10  851.00   1-0.36622-0.27197-0.88872 0.60171-0.27577 0.75097
  -8  -4   6 3414.74  845.28   1-0.31395-0.35042-0.89776 0.60228-0.30894 0.71725
  -8  -4   512391.03 1144.03   1-0.26661-0.42333-0.90157 0.59754-0.34071 0.68097
  -8  -4   4 8810.16 1661.74   1-0.22362-0.49189-0.90247 0.58991-0.36813 0.64034
  -8  -4   3 3102.00  850.06   1-0.18550-0.55559-0.90134 0.58024-0.39135 0.59551
  -8  -4   214618.71 1006.32   1-0.15264-0.61402-0.89895 0.56931-0.41057 0.54668
  -8  -4   1 6872.33  736.90   1-0.12533-0.66690-0.89599 0.55781-0.42600 0.49405
  -8  -4   0 5577.91  854.69   1-0.10378-0.71402-0.89304 0.54632-0.43783 0.43783
  -8  -4  -1 9940.61 1084.72   1-0.08811-0.75526-0.89056 0.53529-0.44624 0.37818
  -8  -5   8 4119.87  790.62   1-0.37176-0.25123-0.88767 0.52250-0.27169 0.81477
  -8  -5   7 7689.73  941.04   1-0.31602-0.33323-0.89753 0.52390-0.30751 0.78388
  -8  -5   611255.82 1158.03   1-0.26524-0.40958-0.90163 0.51947-0.34160 0.74992
  -8  -5   5 2573.46  679.23   1-0.21874-0.48166-0.90243 0.51173-0.37116 0.71142
  -8  -5   4  134.75  378.11   1-0.17701-0.54896-0.90085 0.50161-0.39638 0.66860
  -8  -5   3  742.87  567.07   1-0.14044-0.61110-0.89774 0.48995-0.41752 0.62168
  -8  -5   214955.05 1290.98   1-0.10929-0.66782-0.89385 0.47752-0.43483 0.57093
  -8  -5   1 5186.64  871.96   1-0.08372-0.71897-0.88981 0.46495-0.44856 0.51662
   9  -5  -5 8875.55 1910.30   1 0.53964 0.15884-0.54010 0.06309 0.64581-0.98528
   9  -5  -4  223.76  177.92   1 0.51478 0.20878-0.48534 0.01759 0.70671-0.97780
   9  -5  -3 2401.86  434.79   1 0.48695 0.26196-0.42820-0.03113 0.76125-0.96457
   9  -5  -2 7599.46 1246.00   1 0.45661 0.31764-0.36976-0.08117 0.80918-0.94472
   9  -5  -117728.58 1603.32   1 0.42475 0.37485-0.31154-0.13097 0.85001-0.91778
   9  -4  -7 2320.90  769.97   1 0.58057 0.07763-0.64871 0.24146 0.49203-0.96729
   9  -4  -6 1684.62  483.36   1 0.56458 0.11883-0.60216 0.20346 0.56447-0.97184
   9  -4  -5  849.57  341.69   1 0.54385 0.16479-0.54999 0.15984 0.63381-0.97328
   9  -4  -4 9908.85 1480.25   1 0.51826 0.21554-0.49278 0.11186 0.69897-0.97006
   9  -4  -311379.56 1214.63   1 0.48899 0.27015-0.43227 0.05975 0.75764-0.96096
   9  -4  -2 9335.54 1308.36   1 0.45663 0.32786-0.36978 0.00567 0.80916-0.94470
   9  -4  -1  860.44  254.88   1 0.42231 0.38752-0.30719-0.04850 0.85280-0.92058
   9  -4   0  797.76  288.11   1 0.38706 0.44670-0.24523-0.10204 0.88884-0.88884
   9  -3  -8 3923.29  815.61   1 0.59581 0.04704-0.70683 0.37735 0.38129-0.92487
   9  -3  -7   93.21  174.27   1 0.58620 0.08216-0.66766 0.34725 0.45890-0.93416
   9  -3  -6 5983.89 1453.71   1 0.57160 0.12199-0.62162 0.30977 0.53558-0.94295
   9  -3  -532905.32 4266.49   1 0.55163 0.16717-0.56883 0.26552 0.61002-0.94949
   9  -3  -411303.90 1831.47   1 0.52632 0.21770-0.50990 0.21515 0.68042-0.95200
   9  -3  -311455.87 1853.03   1 0.49586 0.27352-0.44606 0.16037 0.74508-0.94840
   9  -3  -2  421.94  228.93   1 0.46170 0.33302-0.37933 0.10204 0.80183-0.93737
   9  -3  -1 1999.20  546.53   1 0.42491 0.39516-0.31182 0.04294 0.84983-0.91760
   9  -3   0 9806.80  907.99   1 0.38670 0.45731-0.24463-0.01582 0.88916-0.88916
   9  -2  -9 5083.67  935.41   1 0.60153 0.02633-0.75881 0.50752 0.24971-0.86123
   9  -2  -8 4060.80  676.60   1 0.59962 0.05341-0.72996 0.48730 0.32801-0.87159
   9  -2  -7  120.07  170.60   1 0.59297 0.08555-0.69403 0.46048 0.40827-0.88353
   9  -2  -6 2163.91  590.21   1 0.58107 0.12268-0.65032 0.42531 0.48932-0.89668
   9  -2  -512558.45 2048.96   1 0.56323 0.16574-0.59853 0.38208 0.56967-0.90914
   9  -2  -4 7423.54 1626.44   1 0.53914 0.21505-0.53893 0.33102 0.64720-0.91878
  -9   2   412421.35 1040.40   1-0.66202-0.08920-0.74939 0.95503-0.01137 0.28276
   9  -2  -3 3809.76 1083.73   1 0.50877 0.27084-0.47264 0.27377 0.71955-0.92286
  -9   2   3 6693.98  862.83   1-0.64288-0.13370-0.76526 0.96248-0.03254 0.23608
   9  -2  -2  144.05  115.29   1 0.47339 0.33156-0.40166 0.21119 0.78394-0.91948
  -9   2   2  -40.90  332.85   1-0.62633-0.17561-0.77793 0.96673-0.05025 0.18594
  -9   2   1  958.14  391.07   1-0.61305-0.21426-0.78743 0.96782-0.06407 0.13192
  -9   2   0 4856.90  669.98   1-0.60510-0.24694-0.79299 0.96644-0.07078 0.07078
  -9   2  -1  456.53  506.25   1-0.60067-0.27703-0.79594 0.96083-0.07524 0.00736
   9  -1  -9 1518.51  377.52   1 0.59951 0.03852-0.78102 0.61654 0.17485-0.78637
   9  -1  -8 6158.55  600.70   1 0.60153 0.06168-0.75789 0.60203 0.25250-0.79608
   9  -1  -7 1511.76  443.31   1 0.59930 0.08909-0.72758 0.58036 0.33384-0.80947
  -9   1   7 1579.64  483.09   1-0.67557-0.00973-0.73727 0.88217 0.00411 0.47081
   9  -1  -6 1586.45  493.18   1 0.59182 0.12210-0.68910 0.55095 0.41818-0.82555
  -9   1   6 2380.74  540.71   1-0.64724-0.06342-0.76177 0.89825-0.02779 0.43487
  -9   1   5 1975.14  493.51   1-0.61981-0.11621-0.78266 0.91073-0.05707 0.39630
  -9   1   4 2538.55  565.49   1-0.59449-0.16534-0.79996 0.92090-0.08143 0.35297
  -9   1   312859.29 1099.32   1-0.57082-0.21468-0.81438 0.92677-0.10455 0.30821
  -9   1   2 1559.71  513.99   1-0.55008-0.26109-0.82582 0.92966-0.12414 0.25991
  -9   1   1  670.90  468.01   1-0.53295-0.30389-0.83450 0.92977-0.13986 0.20775
  -9   1   0 2237.49  604.05   1-0.52013-0.34238-0.84055 0.92728-0.15139 0.15139
  -9   1  -1  568.19  304.79   1-0.51231-0.37587-0.84407 0.92224-0.15833 0.09044
  -9   0   8  770.41  415.48   1-0.65234-0.01776-0.75759 0.82492-0.02218 0.56495
  -9   0   7  426.93  513.55   1-0.61860-0.07687-0.78353 0.84244-0.05833 0.53326
  -9   0   6 3252.72  697.70   1-0.58542-0.13355-0.80566 0.85700-0.09039 0.49770
  -9   0   5 6756.33  851.98   1-0.55342-0.19122-0.82406 0.86683-0.12103 0.46046
  -9   0   418790.48 2836.90   1-0.52339-0.24692-0.83905 0.87327-0.14848 0.42002
  -9   0   3  192.47  371.73   1-0.49603-0.29994-0.85098 0.87665-0.17251 0.37617
  -9   0   2 6267.65  840.15   1-0.47201-0.34964-0.86022 0.87733-0.19291 0.32868
  -9   0   1  132.57  336.57   1-0.45196-0.39536-0.86709 0.87565-0.20945 0.27734
  -9   0   022872.58 1260.58   1-0.43649-0.43649-0.87190 0.87190-0.22193 0.22193
  -9   0  -1 1053.45  440.16   1-0.42622-0.47243-0.87486 0.86631-0.23009 0.16220
  -9  -1   9  271.79  431.60   1-0.63671-0.01820-0.77009 0.75986-0.03921 0.64982
  -9  -1   8  982.06  445.60   1-0.59782-0.08028-0.79781 0.77953-0.07810 0.62119
  -9  -1   7  197.88  376.81   1-0.55944-0.14433-0.82079 0.79396-0.11538 0.59058
  -9  -1   6  488.65  376.61   1-0.52211-0.20733-0.83964 0.80425-0.14962 0.55694
  -9  -1   5 1635.61  424.15   1-0.48657-0.26854-0.85476 0.81081-0.18062 0.52005
  -9  -1   4 1244.04  486.73   1-0.45351-0.32727-0.86659 0.81409-0.20819 0.47973
  -9  -1   3 4155.35  675.09   1-0.42359-0.38286-0.87559 0.81453-0.23216 0.43582
  -9  -1   2  629.92  646.72   1-0.39743-0.43469-0.88222 0.81261-0.25242 0.38819
  -9  -1   1  360.96  502.96   1-0.37559-0.48219-0.88692 0.80876-0.26885 0.33673
  -9  -1   0  144.77  332.43   1-0.35861-0.52484-0.89007 0.80335-0.28134 0.28134
  -9  -1  -116587.59 1189.73   1-0.34707-0.56192-0.89326 0.79804-0.28567 0.21762
  -9  -2   9 2784.08  746.79   1-0.58580-0.07710-0.80543 0.70898-0.09002 0.70099
  -9  -2   8 4893.56  743.79   1-0.54303-0.14555-0.82948 0.72448-0.13066 0.67375
  -9  -2   711888.93 1077.02   1-0.50112-0.21313-0.84888 0.73533-0.16812 0.64332
  -9  -2   6 2424.78  660.76   1-0.46083-0.27908-0.86414 0.74203-0.20218 0.60950
  -9  -2   5  174.01  367.99   1-0.42288-0.34269-0.87578 0.74512-0.23271 0.57214
  -9  -2   4  -58.37  350.46   1-0.38795-0.40330-0.88436 0.74513-0.25960 0.53114
  -9  -2   3  874.74  335.11   1-0.35598-0.46119-0.89178 0.74404-0.27926 0.48342
  -9  -2   213812.73 1117.79   1-0.32892-0.51382-0.89592 0.73964-0.29853 0.43463
  -9  -2   1 8872.45  924.98   1-0.30652-0.56180-0.89856 0.73374-0.31404 0.38209
  -9  -2   0 2465.29  635.37   1-0.28918-0.60470-0.90013 0.72677-0.32577 0.32577
  -9  -3   813063.28 1237.85   1-0.49049-0.20855-0.85322 0.66149-0.17728 0.72036
  -9  -3   710618.26 1118.57   1-0.44613-0.27859-0.86895 0.66867-0.21418 0.68938
  -9  -3   612526.57 1185.29   1-0.40399-0.34639-0.88067 0.67183-0.24739 0.65471
  -9  -3   5  516.54  421.87   1-0.36476-0.41129-0.88898 0.67159-0.27684 0.61627
  -9  -3   4 3082.50  772.69   1-0.32818-0.47388-0.89602 0.67014-0.29905 0.57126
  -9  -3   3  127.91  373.86   1-0.29655-0.53108-0.89951 0.66509-0.32081 0.52497
  -9  -3   2  873.01  451.19   1-0.26941-0.58379-0.90142 0.65846-0.33887 0.47498
  -9  -3   1 3916.14  795.55   1-0.24714-0.63163-0.90227 0.65077-0.35329 0.42134
  -9  -4   6 7680.67  930.95   1-0.35235-0.40902-0.89240 0.59692-0.28188 0.69020
  -9  -4   5 1281.11  495.18   1-0.31280-0.47414-0.89789 0.59387-0.30973 0.64999
  -9  -4   4 5988.65  947.65   1-0.27720-0.53532-0.90098 0.58841-0.33375 0.60596
 -10   2   4 3448.66  706.99   1-0.67199-0.17623-0.74055 0.94619-0.00002 0.27140
 -10   2   3  199.24  342.01   1-0.65692-0.21666-0.75376 0.95098-0.01710 0.22064
 -10   1   6 6546.77  920.90   1-0.65517-0.15249-0.75523 0.89171-0.01904 0.42612
 -10   1   511599.49 1120.81   1-0.63225-0.20077-0.77350 0.90157-0.04397 0.38320
 -10   1   4  234.49  354.93   1-0.61161-0.24522-0.78854 0.90949-0.06414 0.33568
 -10   1   3 1453.50  485.50   1-0.59303-0.28947-0.80089 0.91328-0.08288 0.28654
 -10   0   6  963.08  437.45   1-0.59952-0.21645-0.79670 0.84803-0.07640 0.48372
 -10   0   5 1283.45  582.08   1-0.57300-0.26864-0.81312 0.85589-0.10246 0.44189
 -10   0   4 2086.45  628.74   1-0.54871-0.31859-0.82654 0.86076-0.12541 0.39695
 -10   0   314425.09 1275.93   1-0.52722-0.36575-0.83725 0.86291-0.14504 0.34870
 -10  -1   512728.44 2230.04   1-0.51383-0.33828-0.84340 0.79945-0.15698 0.49641
;
_shelx_hkl_checksum     57293
_shelx_res_file
;
TITL shelx in P -1
    p242.res
    created by SHELXL-2018/3 at 21:43:09 on 11-Sep-2018
CELL 0.71073 7.806 8.263 10.414 97.26 109.65 93.79
ZERR 2 0.004 0.003 0.006 0.011 0.02 0.02
LATT 1
SFAC C H O S
UNIT 26 24 4 4
L.S. 10
PLAN  20
HTAB
CONF
BOND $h
fmap 2
acta
SHEL 9999 0.84
REM <olex2.extras>
REM <HklSrc "%./p242.hkl">
REM </olex2.extras>
WGHT    0.072000    0.113500
EXTI    0.059553
FVAR      19.78008
S1    4    0.773641    0.321432   -0.099534    11.00000    0.04269    0.04708 =
         0.03608    0.00496    0.01760    0.00255
S2    4    0.736062    0.605552    0.100123    11.00000    0.04020    0.03465 =
         0.04880    0.00103    0.01480   -0.00262
O1    3    0.760558   -0.149819    0.628540    11.00000    0.07290    0.06520 =
         0.04226    0.01242    0.02718    0.00132
O2    3    0.794989    0.464229    0.335036    11.00000    0.08697    0.04598 =
         0.04288   -0.00406    0.02140    0.00403
C1    1    0.808449    0.130165   -0.052658    11.00000    0.05118    0.04212 =
         0.04532    0.00083    0.02351    0.00723
AFIX  43
H1    2    0.820956    0.039871   -0.110524    11.00000   -1.20000
AFIX   0
C2    1    0.671506    0.035884    0.313890    11.00000    0.03560    0.05346 =
         0.03021   -0.00024    0.00725   -0.00474
AFIX  43
H2    2    0.607492    0.011357    0.219380    11.00000   -1.20000
AFIX   0
C3    1    0.862103    0.107237    0.593042    11.00000    0.04002    0.06150 =
         0.02579   -0.00132    0.01059    0.00050
AFIX  43
H3    2    0.927331    0.131023    0.687398    11.00000   -1.20000
AFIX   0
C4    1    0.776595    0.187997    0.367923    11.00000    0.03253    0.04480 =
         0.02960    0.00088    0.01155   -0.00006
C5    1    0.815275    0.127532    0.077326    11.00000    0.04086    0.03932 =
         0.04206    0.00668    0.01572    0.00787
AFIX  43
H5    2    0.834586    0.034541    0.119774    11.00000   -1.20000
AFIX   0
C6    1    0.870063    0.221452    0.510703    11.00000    0.03750    0.04840 =
         0.03108   -0.00479    0.01102   -0.00361
AFIX  43
H6    2    0.938609    0.323029    0.550038    11.00000   -1.20000
AFIX   0
C7    1    0.790048    0.281281    0.144588    11.00000    0.02904    0.03983 =
         0.03346    0.00070    0.00886    0.00083
C8    1    0.691323    0.672145   -0.064197    11.00000    0.05038    0.04436 =
         0.06226    0.01732    0.01696   -0.00092
AFIX 137
H8A   2    0.594501    0.598579   -0.133310    11.00000   -1.50000
H8B   2    0.800026    0.672480   -0.087893    11.00000   -1.50000
H8C   2    0.655487    0.781032   -0.059371    11.00000   -1.50000
AFIX   0
C9    1    0.661447   -0.312328    0.574597    11.00000    0.10795    0.06274 =
         0.06267    0.01220    0.05165   -0.00421
AFIX 137
H9A   2    0.704580   -0.365458    0.505805    11.00000   -1.50000
H9B   2    0.533040   -0.303439    0.533903    11.00000   -1.50000
H9C   2    0.681017   -0.375822    0.648323    11.00000   -1.50000
AFIX   0
C10   1    0.767974    0.401044    0.059525    11.00000    0.02426    0.03890 =
         0.03564   -0.00051    0.00957   -0.00329
C11   1    0.757054   -0.045010    0.537148    11.00000    0.04068    0.05480 =
         0.03723    0.00682    0.02039    0.00365
C12   1    0.788123    0.320062    0.284565    11.00000    0.03505    0.04426 =
         0.03358   -0.00258    0.00797   -0.00007
C13   1    0.659683   -0.079243    0.396422    11.00000    0.04089    0.05282 =
         0.03866   -0.00142    0.01289   -0.00968
AFIX  43
H13   2    0.586967   -0.179094    0.358019    11.00000   -1.20000
AFIX   0
HKLF 4
REM  shelx in P -1
REM wR2 = 0.1284, GooF = S = 1.087, Restrained GooF = 1.087 for all data
REM R1 = 0.0464 for 1899 Fo > 4sig(Fo) and 0.0513 for all 2165 data
REM 157 parameters refined using 0 restraints
END
WGHT      0.0720      0.1135
REM Instructions for potential hydrogen bonds
EQIV $1 x, y-1, z
HTAB C9 O2_$1
REM Highest difference peak  0.369,  deepest hole -0.331,  1-sigma level  0.057
Q1    1   0.7698  0.5038  0.0611  11.00000  0.05    0.37
Q2    1   0.7811  0.3961 -0.0109  11.00000  0.05    0.35
Q3    1   0.8148  0.2062  0.1221  11.00000  0.05    0.27
Q4    1   0.8504  0.0240  0.5565  11.00000  0.05    0.22
Q5    1   0.7024  0.3404  0.0681  11.00000  0.05    0.20
Q6    1   0.7691  0.2221  0.3545  11.00000  0.05    0.19
Q7    1   0.8342  0.7050  0.2142  11.00000  0.05    0.19
Q8    1   0.7047  0.7004  0.1580  11.00000  0.05    0.19
Q9    1   0.7896  0.1142  0.3290  11.00000  0.05    0.19
Q10   1   0.9804  0.4858  0.0517  11.00000  0.05    0.19
Q11   1   0.7119  0.0150 -0.1779  11.00000  0.05    0.18
Q12   1   0.6237 -0.3626  0.4780  11.00000  0.05    0.18
Q13   1   0.7937  0.8038  0.0190  11.00000  0.05    0.18
Q14   1   0.7836 -0.2452  0.5594  11.00000  0.05    0.17
Q15   1   0.7119 -0.1285  0.6410  11.00000  0.05    0.16
Q16   1   0.8014  0.0322  0.7040  11.00000  0.05    0.16
Q17   1   0.8852  0.3950 -0.0925  11.00000  0.05    0.16
Q18   1   0.8558  0.6744  0.1115  11.00000  0.05    0.15
Q19   1   0.8734  0.1757  0.0094  11.00000  0.05    0.15
Q20   1   0.6233  0.7634 -0.0186  11.00000  0.05    0.15
;
_shelx_res_checksum     58799
