# Supplementary material for: Synthesis, mol­ecular structure and Hirshfeld surface analysis of (4-meth­oxy­phen­yl)[2-(methyl­sulfan­yl)thio­phen-3-yl]methanone
Source: Acta Crystallogr E Crystallogr Commun. 2018 Nov 16;74(Pt 12):1800–3. doi: 10.1107/S2056989018016043 (PMC6281100; doi:10.1107/S2056989018016043)
Supplement: Supplementary file 2 [file e-74-01800-Isup2.hkl]

data_I                                                                          
_shelx_title ' shelx in P -1'                                                   
_shelx_refln_list_code          4                                               
_shelx_F_calc_maximum       55.48                                               
_exptl_crystal_F_000       276.00                                               
_reflns_d_resolution_high  0.8400                                               
                                                                                
loop_                                                                           
 _space_group_symop_operation_xyz                                               
 'x, y, z'                                                                      
 '-x, -y, -z'                                                                   
                                                                                
_cell_length_a     7.8060                                                       
_cell_length_b     8.2630                                                       
_cell_length_c    10.4140                                                       
_cell_angle_alpha  97.260                                                       
_cell_angle_beta  109.650                                                       
_cell_angle_gamma  93.790                                                       
                                                                                
_shelx_F_squared_multiplier     1.000                                           
                                                                                
loop_                                                                           
 _refln_index_h                                                                 
 _refln_index_k                                                                 
 _refln_index_l                                                                 
 _refln_F_squared_calc                                                          
 _refln_F_squared_meas                                                          
 _refln_F_squared_sigma                                                         
 _refln_observed_status                                                         
   3   0   0        575.68        681.05       112.52 o                         
   4   0   0       1274.55       1361.01       235.64 o                         
   6   0   0        114.63        102.03        14.47 o                         
   7   0   0        109.91         89.47        15.06 o                         
   8   0   0         28.70         32.59         2.65 o                         
  -8   1   0         33.76         24.60         8.30 o                         
  -7   1   0          0.02          0.09         0.24 o                         
  -6   1   0         10.84          8.64         1.21 o                         
  -5   1   0          6.62          7.07         1.61 o                         
  -4   1   0        101.49        121.02        22.82 o                         
  -3   1   0         88.53        124.08        18.74 o                         
  -1   1   0        931.20        953.93         8.87 o                         
   3   1   0         79.69         68.42         1.75 o                         
   5   1   0          0.92          0.84         0.21 o                         
   6   1   0        790.54        699.02       110.73 o                         
   7   1   0          0.03          0.82         1.09 o                         
   8   1   0        166.57        179.18         5.88 o                         
  -8   2   0        102.47         95.67        14.87 o                         
  -7   2   0          4.55          3.24         0.47 o                         
  -6   2   0        329.32        328.12        29.33 o                         
  -5   2   0          6.79          4.98         0.46 o                         
  -4   2   0        291.81        300.77        31.31 o                         
  -3   2   0          0.62          0.38         0.18 o                         
  -2   2   0        112.31        111.73         3.00 o                         
  -1   2   0        332.98        310.65         3.63 o                         
   0   2   0        337.71        325.35         7.75 o                         
   1   2   0          1.05          1.64         0.40 o                         
   2   2   0         29.70         38.04         2.13 o                         
   3   2   0        438.91        547.69         8.18 o                         
   4   2   0         63.06         39.19         9.43 o                         
   5   2   0        225.64        282.00         6.69 o                         
   6   2   0        153.64        177.45         5.90 o                         
   7   2   0         42.62         41.13         3.05 o                         
   8   2   0        104.08        115.55         4.88 o                         
  -8   3   0          4.34          3.97         0.61 o                         
  -7   3   0        162.47        176.05        17.93 o                         
  -6   3   0         76.61         72.23         3.02 o                         
  -5   3   0        144.26        135.74         2.59 o                         
  -4   3   0        430.02        432.20        16.42 o                         
  -3   3   0          2.08          0.70         0.34 o                         
  -2   3   0        913.14        899.17        31.70 o                         
  -1   3   0         14.16         11.80         0.75 o                         
   0   3   0        787.67        738.46        15.77 o                         
   1   3   0        980.52        910.33         6.70 o                         
   2   3   0        193.52        167.83         7.36 o                         
   3   3   0        914.11       1028.72        14.52 o                         
   4   3   0         57.09         62.40         2.55 o                         
   5   3   0        166.67        199.71        12.09 o                         
   6   3   0         10.97         11.43         1.96 o                         
   7   3   0          7.73         10.78         2.07 o                         
  -8   4   0          0.25          0.30         0.32 o                         
  -7   4   0          4.33          2.95         0.73 o                         
  -6   4   0          2.13          2.02         0.48 o                         
  -5   4   0        111.56        112.17         4.54 o                         
  -4   4   0         47.48         42.64         1.33 o                         
  -3   4   0        214.19        220.84         6.21 o                         
  -2   4   0        329.85        336.80        11.09 o                         
  -1   4   0        135.03        126.88         2.95 o                         
   0   4   0        953.89        908.26        10.14 o                         
   1   4   0         58.14         43.23         1.10 o                         
   2   4   0        840.83        769.55        41.40 o                         
   3   4   0        120.37        115.06         3.02 o                         
   4   4   0        376.75        399.67        11.19 o                         
   5   4   0         94.14        108.19         9.08 o                         
   6   4   0         93.80        100.07        12.16 o                         
   7   4   0         20.92         23.12         3.60 o                         
  -7   5   0         35.57         42.44         3.19 o                         
  -6   5   0          1.37          0.68         0.34 o                         
  -5   5   0         42.48         45.95         2.37 o                         
  -4   5   0          5.43          5.06         0.65 o                         
  -3   5   0         38.72         36.60         1.75 o                         
  -2   5   0         64.55         62.87         1.73 o                         
  -1   5   0         25.63         25.94         1.30 o                         
   0   5   0         52.45         46.84         1.75 o                         
   1   5   0          6.18          4.84         0.76 o                         
   2   5   0         18.66         15.44         1.69 o                         
   3   5   0         90.28         85.58         2.66 o                         
   4   5   0        172.79        167.94         6.04 o                         
   5   5   0        125.06        125.38         4.42 o                         
   6   5   0        187.15        199.54         9.03 o                         
  -7   6   0         48.78         51.61         5.17 o                         
  -6   6   0         16.41         15.64         1.61 o                         
  -5   6   0        192.61        235.63        14.50 o                         
  -4   6   0         18.13         17.62         1.64 o                         
  -3   6   0        326.10        383.58        23.21 o                         
  -2   6   0          2.98          1.99         0.50 o                         
  -1   6   0        369.60        381.27         6.72 o                         
   0   6   0         45.03         43.86         1.29 o                         
   1   6   0        276.87        264.52         6.33 o                         
   2   6   0        146.41        130.50        13.37 o                         
   3   6   0         81.61         77.13         4.16 o                         
   4   6   0         97.74         93.40         4.01 o                         
   5   6   0          0.65          0.09         1.09 o                         
   6   6   0          4.41          1.65         0.59 o                         
  -6   7   0          9.48          9.16         1.34 o                         
  -5   7   0         18.92         22.70         1.95 o                         
  -4   7   0         25.49         25.49         1.68 o                         
  -3   7   0         82.61         88.32         4.22 o                         
  -2   7   0         19.60         16.42         2.19 o                         
  -1   7   0        162.39        165.39         5.37 o                         
   0   7   0         18.01         14.45         2.12 o                         
   1   7   0        233.86        211.50         4.98 o                         
   2   7   0         23.24         22.71         4.52 o                         
   3   7   0        275.08        253.18         9.08 o                         
   4   7   0          9.50          7.51         1.94 o                         
   5   7   0        145.44        135.48         5.28 o                         
  -5   8   0          7.18          5.24         1.37 o                         
  -4   8   0         13.76         13.96         3.17 o                         
  -3   8   0         49.28         54.94         6.69 o                         
  -2   8   0         46.94         47.14         5.42 o                         
  -1   8   0         91.84         95.36         3.13 o                         
   0   8   0         13.08          9.73         0.98 o                         
   1   8   0         43.22         39.25         3.23 o                         
   2   8   0          1.02          1.34         0.62 o                         
   3   8   0         22.06         20.80         4.28 o                         
   4   8   0          0.01         -0.87         0.87 o                         
  -4   9   0         41.84         48.02         5.66 o                         
  -3   9   0         36.73         37.78         7.22 o                         
  -2   9   0         21.51         23.84         4.56 o                         
  -1   9   0          3.28          2.11         0.48 o                         
   0   9   0          0.61          0.65         0.34 o                         
   1   9   0          7.22          6.78         1.51 o                         
   2   9   0          0.18          0.62         0.39 o                         
  -2  -9   1          0.10         -0.05         0.71 o                         
  -1  -9   1         31.74         29.59         5.31 o                         
   0  -9   1          3.07          1.90         0.41 o                         
   1  -9   1         52.77         46.68         2.20 o                         
   2  -9   1          9.78          8.05         2.21 o                         
   3  -9   1         19.70         18.35         4.13 o                         
   4  -9   1          0.65          0.57         0.68 o                         
  -4  -8   1         23.23         19.97         4.48 o                         
  -3  -8   1         32.73         32.26         5.27 o                         
  -2  -8   1          7.35          6.21         1.19 o                         
  -1  -8   1         11.08         11.35         2.12 o                         
   0  -8   1         21.91         21.50         2.41 o                         
   1  -8   1          4.26          5.03         0.79 o                         
   2  -8   1         53.05         57.56         9.83 o                         
   3  -8   1         30.76         37.28         2.69 o                         
   4  -8   1          9.18         10.74         1.35 o                         
   5  -8   1         39.92         50.47         4.25 o                         
  -5  -7   1         20.88         20.76         3.92 o                         
  -4  -7   1         12.94         12.44         2.66 o                         
  -3  -7   1         52.43         44.44         8.79 o                         
  -2  -7   1        146.36        137.51         7.68 o                         
  -1  -7   1        102.53         88.30         2.54 o                         
   0  -7   1        295.93        276.93         6.33 o                         
   1  -7   1         45.75         43.52         1.71 o                         
   2  -7   1         90.93         89.56         3.51 o                         
   3  -7   1         16.98         16.45         1.42 o                         
   4  -7   1          0.65          0.45         0.33 o                         
   5  -7   1         32.82         36.63         2.43 o                         
   6  -7   1         10.10         10.40         1.61 o                         
  -6  -6   1         31.61         26.58         3.08 o                         
  -5  -6   1          2.50          2.15         1.00 o                         
  -4  -6   1         31.95         26.87         5.11 o                         
  -3  -6   1          0.32         -0.50         0.87 o                         
  -2  -6   1         14.77         13.18         1.72 o                         
  -1  -6   1          7.80          6.08         0.89 o                         
   0  -6   1         37.86         37.38         0.88 o                         
   1  -6   1         20.79         20.24         1.29 o                         
   2  -6   1        130.78        140.96         5.81 o                         
   3  -6   1          0.12          0.79         0.48 o                         
   4  -6   1        146.40        164.48         8.34 o                         
   5  -6   1          5.57          6.21         0.91 o                         
   6  -6   1         28.95         28.72         2.12 o                         
   7  -6   1          0.06          0.44         0.38 o                         
  -7  -5   1         54.82         57.78         8.77 o                         
  -6  -5   1         21.03         24.22         2.90 o                         
  -5  -5   1        135.92        139.92         8.16 o                         
  -4  -5   1         65.35         66.38         8.88 o                         
  -3  -5   1        352.18        343.54         8.58 o                         
  -2  -5   1        105.19         88.05         4.49 o                         
  -1  -5   1        619.52        588.39         6.82 o                         
   0  -5   1         78.68         80.45         2.47 o                         
   1  -5   1        302.67        310.09         6.60 o                         
   2  -5   1          0.37         -0.68         0.77 o                         
   3  -5   1         18.14         14.70         1.17 o                         
   4  -5   1          1.04          0.21         0.98 o                         
   5  -5   1          0.02          0.02         0.55 o                         
   6  -5   1          5.91          5.81         0.97 o                         
   7  -5   1          0.00         -0.08         0.39 o                         
  -7  -4   1         29.76         31.46         5.32 o                         
  -6  -4   1         82.33         79.26        10.05 o                         
  -5  -4   1         20.95         21.88         3.74 o                         
  -4  -4   1        231.81        227.46         5.51 o                         
  -3  -4   1         20.44         18.94         3.01 o                         
  -2  -4   1        535.50        483.85        37.34 o                         
  -1  -4   1        174.88        156.52         2.78 o                         
   0  -4   1        918.92        966.37        10.02 o                         
   1  -4   1        767.89        782.22         8.82 o                         
   2  -4   1        654.06        723.64         8.60 o                         
   3  -4   1        772.08        842.36        10.14 o                         
   4  -4   1        129.86        144.12         3.76 o                         
   5  -4   1        295.12        329.62         9.73 o                         
   6  -4   1         17.33         15.97         1.15 o                         
   7  -4   1         89.41         85.62         4.82 o                         
   8  -4   1          3.92          2.81         0.65 o                         
  -8  -3   1          8.46         10.02         1.64 o                         
  -6  -3   1          0.93          0.94         0.47 o                         
  -5  -3   1          0.37         -0.25         0.74 o                         
  -4  -3   1         11.39          9.23         2.07 o                         
  -3  -3   1         56.45         66.99         2.37 o                         
  -2  -3   1        175.58        169.57        17.54 o                         
  -1  -3   1         82.31         88.81         1.67 o                         
   0  -3   1        535.93        522.58         5.63 o                         
   1  -3   1         11.47          6.38         0.50 o                         
   2  -3   1        775.07        811.35         8.81 o                         
   3  -3   1        140.08        127.05         3.85 o                         
   4  -3   1        418.27        450.65         5.14 o                         
   5  -3   1         81.93         70.04         2.43 o                         
   6  -3   1        173.99        203.64        19.68 o                         
   7  -3   1         31.39         31.47         2.93 o                         
   8  -3   1         44.52         45.56         5.51 o                         
  -8  -2   1        146.21        169.35         6.09 o                         
  -7  -2   1         55.36         57.37         7.95 o                         
  -6  -2   1        189.69        234.21         7.66 o                         
  -5  -2   1          3.30          4.91         1.22 o                         
  -4  -2   1        108.37        122.06         4.11 o                         
  -3  -2   1         41.10         48.69         1.78 o                         
  -2  -2   1          0.49         -0.09         0.31 o                         
  -1  -2   1          0.01          0.65         0.19 o                         
   0  -2   1          9.95         10.81         0.52 o                         
   1  -2   1         13.19         13.15         0.69 o                         
   2  -2   1         12.77         11.37         0.71 o                         
   3  -2   1         53.78         67.03         7.34 o                         
   4  -2   1         78.15         81.27         8.46 o                         
   5  -2   1         73.89         84.75         9.93 o                         
   6  -2   1         24.53         22.39         3.32 o                         
   7  -2   1         10.19          9.36         1.39 o                         
   8  -2   1          0.77          0.83         0.60 o                         
  -8  -1   1        241.20        265.88         7.14 o                         
  -7  -1   1         61.24         60.51         2.51 o                         
  -6  -1   1        859.52        790.19       235.81 o                         
  -5  -1   1        710.53        669.48       180.44 o                         
  -4  -1   1       1657.49       1537.43       336.67 o                         
   1  -1   1        951.02       1031.95         9.78 o                         
   2  -1   1          7.45          6.45         0.55 o                         
   3  -1   1        287.07        326.28        37.96 o                         
   4  -1   1         41.48         48.06         8.38 o                         
   5  -1   1         11.29         10.17         1.63 o                         
   6  -1   1          0.42          0.11         0.46 o                         
   7  -1   1          0.14          0.46         0.37 o                         
   8  -1   1         33.68         34.06         2.32 o                         
  -8   0   1          0.17          0.24         0.93 o                         
  -7   0   1         23.23         19.82         4.43 o                         
  -6   0   1        147.87        147.74        32.28 o                         
  -5   0   1         72.72         72.97        16.73 o                         
  -4   0   1        930.57        983.42       196.69 o                         
  -3   0   1         19.78         21.19         5.66 o                         
  -2   0   1        891.28        925.79       191.52 o                         
   2   0   1       1197.59       1192.52        11.13 o                         
   3   0   1        389.45        451.48        49.80 o                         
   4   0   1        518.89        555.19        84.60 o                         
   5   0   1         87.77         89.73        17.42 o                         
   6   0   1         41.74         38.90        10.47 o                         
   7   0   1          1.61          0.43         0.31 o                         
   8   0   1          2.97          1.66         0.83 o                         
  -8   1   1         48.69         44.21         8.65 o                         
  -7   1   1          8.89          7.45         1.07 o                         
  -6   1   1         87.33         78.74        15.15 o                         
  -5   1   1         18.10         12.59         1.32 o                         
  -4   1   1        133.36        158.59        16.13 o                         
  -3   1   1         16.38         10.05         2.02 o                         
  -1   1   1          1.19          1.99         0.34 o                         
   1   1   1        108.58        107.51         1.82 o                         
   3   1   1         26.69         26.16         2.95 o                         
   4   1   1        494.70        504.55        63.62 o                         
   5   1   1         19.99         16.42         3.65 o                         
   6   1   1        428.79        408.42       111.46 o                         
   7   1   1         98.10        109.70         3.48 o                         
   8   1   1        142.99        161.39         5.61 o                         
  -8   2   1         58.31         54.80         9.73 o                         
  -7   2   1          7.38          5.96         0.77 o                         
  -6   2   1        212.02        224.58        19.71 o                         
  -5   2   1         68.10         59.68         6.66 o                         
  -4   2   1       1303.63       1402.23       112.05 o                         
  -3   2   1        295.02        250.95         2.64 o                         
  -2   2   1       2688.37       2430.69         9.18 o                         
  -1   2   1       1367.00       1178.65        11.26 o                         
   0   2   1        404.34        371.48         3.96 o                         
   1   2   1       1531.77       1369.86         9.10 o                         
   2   2   1        189.33        167.21         2.52 o                         
   3   2   1        288.86        290.85        15.73 o                         
   4   2   1         90.81         70.87        10.36 o                         
   5   2   1          3.30          2.96         1.07 o                         
   6   2   1          1.60          1.11         0.50 o                         
   7   2   1         31.83         35.48         2.50 o                         
  -8   3   1         58.00         37.48         4.85 o                         
  -7   3   1         14.32         13.07         2.34 o                         
  -6   3   1        149.10        136.23         3.35 o                         
  -5   3   1         59.35         55.51         1.80 o                         
  -4   3   1        294.61        289.59         3.39 o                         
  -3   3   1        186.27        173.49         2.97 o                         
  -2   3   1       1149.41       1117.05        12.10 o                         
  -1   3   1         71.65         61.66         1.91 o                         
   0   3   1       1440.46       1329.86        12.89 o                         
   1   3   1         14.65         22.17         0.73 o                         
   2   3   1        684.23        689.40        12.35 o                         
   3   3   1          8.60          4.35         1.96 o                         
   4   3   1        248.10        278.73         5.13 o                         
   5   3   1         60.72         65.17         3.18 o                         
   6   3   1         74.99         84.60         7.87 o                         
   7   3   1         11.22         10.48         2.10 o                         
  -8   4   1         42.63         32.39         4.55 o                         
  -7   4   1          1.14          1.68         0.64 o                         
  -6   4   1         47.66         50.62         6.45 o                         
  -5   4   1          0.03         -0.02         0.28 o                         
  -4   4   1         11.37         10.36         1.02 o                         
  -3   4   1         92.53        100.73         3.26 o                         
  -2   4   1         66.07         67.31         2.47 o                         
  -1   4   1        820.99        836.34        10.15 o                         
   0   4   1        392.57        382.62         4.90 o                         
   1   4   1        890.73        889.69         7.29 o                         
   2   4   1        416.04        401.76         7.60 o                         
   3   4   1        170.79        157.01         3.99 o                         
   4   4   1        220.87        236.72         7.48 o                         
   5   4   1         43.70         45.10         2.60 o                         
   6   4   1         79.70         87.13         9.90 o                         
   7   4   1         25.23         25.53         2.71 o                         
  -8   5   1          1.00          0.76         0.72 o                         
  -7   5   1        145.14        154.16        10.99 o                         
  -6   5   1         16.82         16.21         2.37 o                         
  -5   5   1        281.71        297.56         9.51 o                         
  -4   5   1        135.85        149.59         3.79 o                         
  -3   5   1        304.77        309.88         4.88 o                         
  -2   5   1        171.17        180.61         3.26 o                         
  -1   5   1        116.75        102.75         3.16 o                         
   0   5   1         17.62         13.88         1.83 o                         
   1   5   1          1.18          3.06         0.60 o                         
   2   5   1         26.19         24.54         1.32 o                         
   3   5   1         12.83         15.67         3.16 o                         
   4   5   1         69.32         75.10         3.90 o                         
   5   5   1          0.21         -0.64         0.98 o                         
   6   5   1         42.59         45.72         6.56 o                         
  -7   6   1          9.91         10.52         2.08 o                         
  -6   6   1         15.58         14.39         1.74 o                         
  -5   6   1         92.76         98.30         3.53 o                         
  -4   6   1          2.73          1.79         0.73 o                         
  -3   6   1        419.79        444.92        13.23 o                         
  -2   6   1         19.72         29.14         3.10 o                         
  -1   6   1        678.73        690.95        10.25 o                         
   0   6   1         33.91         39.66         1.78 o                         
   1   6   1        428.79        396.15         8.67 o                         
   2   6   1          5.72          6.15         1.03 o                         
   3   6   1        120.53        114.49         4.25 o                         
   4   6   1          3.58          2.26         0.82 o                         
   5   6   1         26.22         29.89         3.72 o                         
  -6   7   1          6.66          7.50         1.56 o                         
  -5   7   1          2.35          3.19         1.03 o                         
  -4   7   1          2.61          2.29         0.78 o                         
  -3   7   1          0.51          1.36         0.48 o                         
  -2   7   1          1.45          1.77         0.63 o                         
  -1   7   1         26.71         28.18         3.92 o                         
   0   7   1          7.76          8.38         0.90 o                         
   1   7   1        121.79        111.17         2.97 o                         
   2   7   1         20.35         17.93         3.28 o                         
   3   7   1        145.00        136.67         8.01 o                         
   4   7   1          6.60          4.34         1.14 o                         
  -5   8   1          0.34          1.34         0.78 o                         
  -4   8   1         25.77         26.81         3.44 o                         
  -3   8   1          1.85          1.13         0.54 o                         
  -2   8   1         52.53         48.56         5.96 o                         
  -1   8   1         12.76         10.68         2.04 o                         
   0   8   1         14.49         12.47         2.18 o                         
   1   8   1          3.96          1.67         0.43 o                         
   3   8   1          0.52          0.33         0.64 o                         
  -4   9   1          0.07          0.39         0.50 o                         
  -3   9   1         16.95         23.09         4.35 o                         
  -2   9   1          2.01          3.36         1.00 o                         
  -1   9   1         25.09         26.20         1.88 o                         
   0   9   1         29.53         25.35         4.15 o                         
   1   9   1         33.18         32.03         6.28 o                         
  -3  -9   2        135.27        134.37         7.36 o                         
  -2  -9   2          0.93          1.35         0.90 o                         
  -1  -9   2        153.83        158.78         5.70 o                         
   0  -9   2          6.23          6.49         1.08 o                         
   1  -9   2         89.92         86.71         4.70 o                         
   2  -9   2          3.13          3.46         1.25 o                         
   3  -9   2         46.12         50.95         2.48 o                         
  -4  -8   2          0.41         -0.39         0.71 o                         
  -3  -8   2          0.51         -0.38         0.69 o                         
  -2  -8   2          0.48          0.59         0.36 o                         
  -1  -8   2        129.84        108.92         5.08 o                         
   0  -8   2          7.13          6.06         0.72 o                         
   1  -8   2        347.06        371.28        13.90 o                         
   2  -8   2         12.03         14.38         1.55 o                         
   3  -8   2        272.08        333.49        26.27 o                         
   4  -8   2          3.12          4.62         0.94 o                         
   5  -8   2        115.16        143.42        10.66 o                         
  -5  -7   2         22.47         20.20         3.32 o                         
  -4  -7   2         11.68         11.58         1.87 o                         
  -3  -7   2        130.99        125.33         4.02 o                         
  -2  -7   2         23.58         18.42         2.73 o                         
  -1  -7   2        286.79        276.84         5.85 o                         
   0  -7   2        111.59        115.87         3.21 o                         
   1  -7   2         87.20         91.18         3.92 o                         
   2  -7   2         41.72         44.27         1.89 o                         
   3  -7   2          6.53          4.94         0.67 o                         
   4  -7   2          5.64          4.51         0.78 o                         
   5  -7   2         53.30         61.67         3.16 o                         
   6  -7   2          7.33          6.69         1.12 o                         
  -6  -6   2         20.46         21.11         2.77 o                         
  -5  -6   2        144.17        140.74         5.15 o                         
  -4  -6   2         72.63         80.89         6.77 o                         
  -3  -6   2        134.84        129.85         5.06 o                         
  -2  -6   2        163.12        146.34        13.00 o                         
  -1  -6   2        173.04        149.88         2.16 o                         
   0  -6   2         55.47         53.42         2.38 o                         
   1  -6   2        230.88        238.03         3.92 o                         
   2  -6   2          0.76         -0.04         0.86 o                         
   3  -6   2         89.22         94.23         3.76 o                         
   4  -6   2          4.29          4.05         0.83 o                         
   5  -6   2         12.49         10.23         1.43 o                         
   6  -6   2          0.01          0.34         0.61 o                         
  -7  -5   2          5.84          5.57         1.64 o                         
  -6  -5   2        165.05        186.26        12.24 o                         
  -5  -5   2         85.72         85.50         4.17 o                         
  -4  -5   2        201.79        227.06         7.47 o                         
  -3  -5   2        329.53        347.51         8.99 o                         
  -2  -5   2        161.97        173.08         5.10 o                         
  -1  -5   2        559.59        576.13         5.22 o                         
   0  -5   2        129.94        148.02         5.48 o                         
   1  -5   2        845.67        919.38        10.80 o                         
   2  -5   2        179.55        190.72         3.91 o                         
   3  -5   2        694.07        815.41         8.33 o                         
   4  -5   2         80.23         82.59         3.81 o                         
   5  -5   2        225.88        259.01         5.19 o                         
   6  -5   2         22.04         17.28         1.81 o                         
   7  -5   2         49.42         47.14         2.40 o                         
  -7  -4   2          0.50          0.90         0.96 o                         
  -6  -4   2          9.87          8.67         1.28 o                         
  -5  -4   2          8.58          7.53         1.55 o                         
  -4  -4   2         34.27         36.87         5.30 o                         
  -3  -4   2         85.22         89.15         3.11 o                         
  -2  -4   2        260.55        256.97         8.49 o                         
  -1  -4   2        148.66        140.13         2.60 o                         
   0  -4   2        120.16        113.00         5.78 o                         
   1  -4   2         58.50         50.47         2.11 o                         
   2  -4   2          7.33          6.97         0.78 o                         
   3  -4   2        176.32        172.60         3.49 o                         
   4  -4   2         27.54         25.99         1.52 o                         
   5  -4   2        196.69        198.50         6.39 o                         
   6  -4   2         24.42         24.47         1.97 o                         
   7  -4   2         77.99         77.21         3.39 o                         
  -8  -3   2         17.08         17.82         2.05 o                         
  -7  -3   2          1.53          1.46         0.86 o                         
  -6  -3   2         80.72         94.34         3.98 o                         
  -5  -3   2          0.35          0.22         0.41 o                         
  -4  -3   2        195.19        219.01         4.75 o                         
  -3  -3   2          0.26          2.01         0.67 o                         
  -2  -3   2        243.15        259.03         9.07 o                         
  -1  -3   2          0.07          0.64         0.26 o                         
   0  -3   2         15.33         17.56         1.41 o                         
   1  -3   2         57.91         61.04         2.00 o                         
   2  -3   2          1.94          3.39         0.69 o                         
   3  -3   2         45.21         52.08         2.16 o                         
   4  -3   2         10.92         10.43         1.29 o                         
   5  -3   2          6.48          6.31         0.94 o                         
   6  -3   2         24.79         24.84         2.00 o                         
   7  -3   2         33.79         35.58         4.64 o                         
  -8  -2   2         85.06         97.02         4.41 o                         
  -7  -2   2        105.63        127.43         8.42 o                         
  -6  -2   2        163.32        196.25         6.46 o                         
  -5  -2   2        211.43        265.86         4.41 o                         
  -4  -2   2        189.60        226.53         3.54 o                         
  -3  -2   2         41.30         41.55         4.77 o                         
  -2  -2   2        305.94        313.11        23.84 o                         
  -1  -2   2        239.89        277.70        17.22 o                         
   0  -2   2        367.31        353.20         2.65 o                         
   1  -2   2         71.07         74.31         2.13 o                         
   2  -2   2        365.63        366.11         4.72 o                         
   3  -2   2        144.43        164.22        13.75 o                         
   4  -2   2        121.63        123.55        11.93 o                         
   5  -2   2        210.83        238.82        24.07 o                         
   6  -2   2         14.60         11.21         1.81 o                         
   7  -2   2         43.60         33.67         5.73 o                         
   8  -2   2          1.04          0.66         0.43 o                         
  -8  -1   2         26.91         25.34         2.51 o                         
  -7  -1   2          2.43          2.18         1.48 o                         
  -6  -1   2        144.69        136.66        30.26 o                         
  -5  -1   2          1.91          1.42         0.33 o                         
  -4  -1   2        555.55        547.63       126.91 o                         
  -3  -1   2         85.75         93.39        22.19 o                         
  -2  -1   2       1240.42       1275.35       275.49 o                         
  -1  -1   2        116.87        130.90        31.99 o                         
   0  -1   2       1292.04       1201.40        11.13 o                         
   1  -1   2        285.40        273.06         2.59 o                         
   2  -1   2       1425.12       1453.93        13.94 o                         
   3  -1   2        193.10        227.62        29.13 o                         
   4  -1   2       1024.46       1166.95       145.59 o                         
   5  -1   2          0.03         -0.01         0.37 o                         
   6  -1   2        275.23        301.05        52.35 o                         
   7  -1   2         28.44         26.52         5.93 o                         
   8  -1   2         29.46         30.57         2.28 o                         
  -9   0   2         17.11         16.02         2.15 o                         
  -8   0   2         34.42         40.82         2.63 o                         
  -7   0   2        101.69         91.28        24.70 o                         
  -6   0   2         85.05         88.11        20.93 o                         
  -5   0   2        109.12        111.81        22.56 o                         
  -4   0   2          4.48          2.32         0.42 o                         
  -3   0   2          7.22          7.47         0.95 o                         
  -2   0   2       1431.04       1521.63       270.84 o                         
  -1   0   2         16.67         20.66         2.68 o                         
   1   0   2         84.24         88.74         2.18 o                         
   2   0   2        184.18        202.97        18.34 o                         
   3   0   2         53.81         59.47         8.01 o                         
   4   0   2         92.97         96.86        16.35 o                         
   5   0   2         14.94         13.93         3.16 o                         
   6   0   2        177.57        175.53        42.11 o                         
   7   0   2         14.67         18.00         1.90 o                         
   8   0   2        132.24        162.83         5.01 o                         
  -9   1   2          3.42          3.99         1.31 o                         
  -8   1   2         41.67         42.24         9.42 o                         
  -7   1   2         33.55         32.33         5.56 o                         
  -6   1   2        310.23        330.71        62.80 o                         
  -5   1   2        304.03        329.19        59.78 o                         
  -4   1   2       3077.78       2777.41        16.47 o                         
  -3   1   2        880.97        957.61       141.44 o                         
  -1   1   2        204.31        171.45         2.28 o                         
   0   1   2       1547.51       1385.40        12.76 o                         
   1   1   2         36.28         39.51         0.85 o                         
   2   1   2         25.37         26.22         0.73 o                         
   3   1   2         58.77         56.33         4.00 o                         
   4   1   2          0.92          1.34         0.25 o                         
   5   1   2         31.32         25.99         4.35 o                         
   6   1   2         25.55         20.18         5.77 o                         
   7   1   2         15.24         16.94         2.95 o                         
  -9   2   2          0.38          0.25         0.28 o                         
  -8   2   2         39.89         41.36        10.26 o                         
  -7   2   2          0.01          0.73         0.34 o                         
  -6   2   2          2.38          3.67         0.65 o                         
  -5   2   2          2.09          1.27         1.00 o                         
  -4   2   2        175.71        187.21         3.60 o                         
  -3   2   2        165.06        148.75         4.32 o                         
  -2   2   2          9.48          6.04         0.81 o                         
  -1   2   2        523.37        460.11         5.30 o                         
   0   2   2       1941.49       1719.12         6.54 o                         
   1   2   2        331.87        306.15         6.69 o                         
   2   2   2        650.78        613.79         4.95 o                         
   3   2   2        139.76        132.59         2.57 o                         
   4   2   2         18.96         14.68         2.22 o                         
   5   2   2        113.97        139.36         5.97 o                         
   6   2   2          1.36          1.17         0.67 o                         
   7   2   2         47.59         51.33         3.23 o                         
  -8   3   2          2.74          3.48         0.91 o                         
  -7   3   2          0.19          0.20         0.33 o                         
  -6   3   2        203.57        197.54         6.55 o                         
  -5   3   2          5.89          6.88         0.96 o                         
  -4   3   2        817.42        809.25        10.78 o                         
  -3   3   2          7.31         12.73         1.70 o                         
  -2   3   2        490.77        501.69         6.11 o                         
  -1   3   2         68.16         49.76         1.68 o                         
   0   3   2        294.76        266.19         3.69 o                         
   1   3   2        285.49        251.42         2.53 o                         
   2   3   2        370.11        329.54         8.13 o                         
   3   3   2        122.06        119.57         1.61 o                         
   4   3   2        209.47        214.32         9.93 o                         
   5   3   2         14.88         15.82         3.09 o                         
   6   3   2         57.88         64.33         9.59 o                         
   7   3   2         11.70         13.66         3.00 o                         
  -8   4   2         21.28         17.39         4.21 o                         
  -7   4   2         33.44         35.86         3.04 o                         
  -6   4   2         61.22         55.85         5.80 o                         
  -5   4   2         15.47         14.57         2.10 o                         
  -4   4   2          0.01         -0.62         0.69 o                         
  -3   4   2        125.29        120.42         4.32 o                         
  -2   4   2        270.25        292.81         4.62 o                         
  -1   4   2        735.00        730.20         9.34 o                         
   0   4   2        422.50        443.17         5.91 o                         
   1   4   2        666.73        705.71         6.15 o                         
   2   4   2        209.77        212.55         2.05 o                         
   3   4   2         68.19         70.59         1.17 o                         
   4   4   2         57.36         55.72         4.10 o                         
   5   4   2          0.44          6.57         1.56 o                         
   6   4   2          8.69          7.62         1.39 o                         
  -8   5   2          0.85          0.66         0.59 o                         
  -7   5   2        139.19        137.82         6.58 o                         
  -6   5   2         23.45         21.19         3.34 o                         
  -5   5   2        249.53        253.96         9.93 o                         
  -4   5   2        100.67        102.87         3.43 o                         
  -3   5   2        171.50        152.77         5.93 o                         
  -2   5   2        119.13        118.01         3.51 o                         
  -1   5   2         82.95         57.20         1.82 o                         
   0   5   2         57.73         51.52         1.62 o                         
   1   5   2        191.67        167.52         2.45 o                         
   2   5   2          4.95          3.25         0.45 o                         
   3   5   2        140.75        144.31         5.64 o                         
   4   5   2          2.75          1.66         0.64 o                         
   5   5   2         25.76         25.84         3.32 o                         
   6   5   2          6.80          5.61         1.25 o                         
  -7   6   2          2.28          1.57         0.57 o                         
  -6   6   2         12.61         10.03         2.06 o                         
  -5   6   2         48.84         50.85         6.08 o                         
  -4   6   2         15.15         12.11         2.10 o                         
  -3   6   2        226.64        221.41         8.36 o                         
  -2   6   2          7.96          7.71         1.93 o                         
  -1   6   2        428.37        400.51        10.20 o                         
   0   6   2          1.04          2.42         0.66 o                         
   1   6   2        485.23        442.41         9.02 o                         
   2   6   2         24.32         21.31         1.82 o                         
   3   6   2        394.10        404.31         8.55 o                         
   4   6   2         22.93         23.28         2.27 o                         
   5   6   2        146.35        156.20        14.66 o                         
  -6   7   2          0.84          0.48         0.45 o                         
  -5   7   2         56.67         66.33         4.64 o                         
  -4   7   2          0.89          0.46         0.31 o                         
  -3   7   2         35.06         34.21         4.44 o                         
  -2   7   2         26.32         20.28         4.73 o                         
  -1   7   2          1.73          1.10         0.44 o                         
   0   7   2         70.56         54.92         6.55 o                         
   1   7   2         20.03         16.49         1.84 o                         
   2   7   2         50.20         40.43         2.49 o                         
   3   7   2         92.21         84.60         3.87 o                         
   4   7   2          2.57          0.66         0.66 o                         
  -5   8   2         74.86         88.80        10.80 o                         
  -4   8   2         16.71         17.18         2.26 o                         
  -3   8   2        126.73        144.45         5.05 o                         
  -2   8   2         26.60         29.62         4.12 o                         
  -1   8   2        124.39        125.54         3.57 o                         
   0   8   2         30.24         29.15         2.41 o                         
   1   8   2         85.83         73.88         3.29 o                         
   2   8   2          7.31          5.27         1.47 o                         
   3   8   2         23.60         18.18         3.85 o                         
  -3   9   2         90.62        105.19        12.49 o                         
  -2   9   2          9.88          9.30         2.32 o                         
  -1   9   2         97.24        104.02         2.82 o                         
   0   9   2          1.09          1.62         0.61 o                         
   1   9   2         77.80         79.21         8.67 o                         
  -3  -9   3         76.18         68.08         8.14 o                         
  -2  -9   3         30.59         28.87         6.57 o                         
  -1  -9   3        166.18        138.87        15.21 o                         
   0  -9   3         32.02         35.69         1.95 o                         
   1  -9   3        124.13        128.55         4.15 o                         
   2  -9   3         32.71         34.93         2.36 o                         
   3  -9   3         26.35         28.13         2.32 o                         
  -4  -8   3          5.23          5.51         1.49 o                         
  -3  -8   3          5.89          6.14         1.37 o                         
  -2  -8   3          0.89          0.78         0.53 o                         
  -1  -8   3         31.64         30.08         1.55 o                         
   0  -8   3          0.15          0.21         0.27 o                         
   1  -8   3        120.52        120.09         3.13 o                         
   2  -8   3          4.87          4.03         0.59 o                         
   3  -8   3        154.55        179.51        14.87 o                         
   4  -8   3         18.43         21.39         1.71 o                         
  -6  -7   3          0.61          0.38         0.62 o                         
  -5  -7   3        176.88        193.31         7.09 o                         
  -4  -7   3          0.03          0.08         0.34 o                         
  -3  -7   3         57.92         62.18         8.62 o                         
  -2  -7   3         23.82         16.80         1.73 o                         
  -1  -7   3          0.23          0.72         0.28 o                         
   0  -7   3         32.69         28.12         1.23 o                         
   1  -7   3          1.19          0.53         0.22 o                         
   2  -7   3          0.60          0.10         0.74 o                         
   3  -7   3          7.33          6.79         1.39 o                         
   4  -7   3          0.92          1.27         0.83 o                         
   5  -7   3         25.18         24.63         2.25 o                         
  -6  -6   3         13.27         11.88         2.02 o                         
  -5  -6   3        361.76        376.57        14.29 o                         
  -4  -6   3         19.98         20.81         3.42 o                         
  -3  -6   3       1073.01       1169.98        35.87 o                         
  -2  -6   3        107.82        107.78         8.11 o                         
  -1  -6   3       1118.54       1150.34         7.70 o                         
   0  -6   3          8.09         10.93         1.35 o                         
   1  -6   3        536.07        552.79        35.10 o                         
   2  -6   3         18.77         20.54         1.95 o                         
   3  -6   3        213.55        225.89         7.07 o                         
   4  -6   3          0.13          0.24         0.86 o                         
   5  -6   3         54.94         53.54         2.94 o                         
   6  -6   3         23.08         22.40         2.28 o                         
  -7  -5   3          0.43         -0.52         0.97 o                         
  -6  -5   3         44.69         45.63         7.62 o                         
  -5  -5   3          0.92          0.96         0.62 o                         
  -4  -5   3        182.50        205.28         7.16 o                         
  -3  -5   3         55.12         44.84         6.74 o                         
  -2  -5   3        124.84        121.50         8.83 o                         
  -1  -5   3        391.55        396.64         8.33 o                         
   0  -5   3          0.35          1.15         0.81 o                         
   1  -5   3        507.86        527.22        30.71 o                         
   2  -5   3          0.63          1.51         0.76 o                         
   3  -5   3        337.35        367.94         5.54 o                         
   4  -5   3         27.52         22.36         2.17 o                         
   5  -5   3        224.35        250.07         5.47 o                         
   6  -5   3         19.97         17.59         1.89 o                         
   7  -5   3         98.59         96.72         4.08 o                         
  -8  -4   3         10.00          7.93         2.17 o                         
  -7  -4   3         57.67         55.49         2.95 o                         
  -6  -4   3         35.06         38.80         2.60 o                         
  -5  -4   3        162.62        183.51         6.21 o                         
  -4  -4   3         44.56         48.41         6.46 o                         
  -3  -4   3        347.39        410.56         5.76 o                         
  -2  -4   3          3.74          6.63         0.78 o                         
  -1  -4   3        128.43        141.08         3.54 o                         
   0  -4   3        370.20        447.29         4.62 o                         
   1  -4   3         86.61         91.16         4.47 o                         
   2  -4   3        379.83        461.44         6.51 o                         
   3  -4   3        191.34        219.32         3.92 o                         
   4  -4   3        125.07        134.18         4.85 o                         
   5  -4   3        138.60        133.19         4.74 o                         
   6  -4   3         44.63         41.19         2.32 o                         
   7  -4   3         85.12         83.46         3.92 o                         
  -8  -3   3        123.70        136.59         5.79 o                         
  -7  -3   3          1.63          0.84         0.65 o                         
  -6  -3   3        235.10        284.81         8.77 o                         
  -5  -3   3         15.29         15.94         1.44 o                         
  -4  -3   3        475.95        605.45         7.82 o                         
  -3  -3   3        282.02        306.39        25.51 o                         
  -2  -3   3       1222.29       1361.35       109.41 o                         
   0  -3   3       1704.28       1844.87         9.26 o                         
   1  -3   3       1619.53       1788.32         9.72 o                         
   2  -3   3        309.00        345.81         5.12 o                         
   3  -3   3        268.15        285.51         4.13 o                         
   4  -3   3          5.79          2.75         0.75 o                         
   5  -3   3         24.96         21.92         1.97 o                         
   6  -3   3          5.04          4.35         0.55 o                         
   7  -3   3          0.15         -0.13         0.70 o                         
  -8  -2   3         22.63         24.84         2.36 o                         
  -7  -2   3          1.94          1.40         1.40 o                         
  -6  -2   3        155.98        190.60         6.26 o                         
  -5  -2   3          0.46          0.81         0.27 o                         
  -4  -2   3        556.41        544.33       143.38 o                         
  -3  -2   3          0.18          0.20         0.11 o                         
  -2  -2   3        830.19        868.15       152.99 o                         
  -1  -2   3        342.97        406.78        69.49 o                         
   0  -2   3       1326.49       1249.16        12.09 o                         
   1  -2   3       1352.42       1391.76        13.69 o                         
   2  -2   3       1080.40       1124.89        13.48 o                         
   4  -2   3        352.02        416.24         5.08 o                         
   5  -2   3        126.80        131.83        18.26 o                         
   6  -2   3         63.50         65.23         8.57 o                         
   7  -2   3         39.14         31.47         5.99 o                         
  -9  -1   3         13.59         10.62         1.73 o                         
  -8  -1   3          0.52          0.89         1.07 o                         
  -7  -1   3         46.42         48.88         2.92 o                         
  -6  -1   3          6.44          5.95         0.91 o                         
  -5  -1   3         31.12         28.76         7.71 o                         
  -4  -1   3         73.82         75.27        18.25 o                         
  -3  -1   3         20.73         22.04         5.45 o                         
  -2  -1   3        143.15        156.02        32.08 o                         
  -1  -1   3         30.15         31.13         6.65 o                         
   2  -1   3         50.79         52.21         5.90 o                         
   4  -1   3         82.49         83.58        12.31 o                         
   5  -1   3        153.70        180.42        29.39 o                         
   6  -1   3        107.22        109.27        23.22 o                         
   7  -1   3         25.86         24.69         6.11 o                         
  -9   0   3          0.03          0.49         0.95 o                         
  -8   0   3        141.93        172.97         4.72 o                         
  -7   0   3          6.74          6.15         1.27 o                         
  -6   0   3        185.54        180.76        39.59 o                         
  -5   0   3          0.66          1.19         0.36 o                         
  -4   0   3         61.50         53.92        12.00 o                         
  -3   0   3          3.15          3.19         1.10 o                         
  -2   0   3         38.98         49.25         6.98 o                         
  -1   0   3        443.88        398.56         4.46 o                         
   0   0   3        266.81        262.30         3.36 o                         
   1   0   3        471.49        453.79         6.38 o                         
   2   0   3        291.48        336.27        16.66 o                         
   3   0   3          2.71          3.96         1.20 o                         
   4   0   3         36.60         44.62         8.60 o                         
   5   0   3         35.05         36.07         5.83 o                         
   6   0   3          0.66          0.42         0.30 o                         
   7   0   3         21.62         24.42         2.34 o                         
  -9   1   3         35.26         32.88         2.81 o                         
  -8   1   3         76.32         65.97        13.84 o                         
  -7   1   3         89.02         77.85        16.24 o                         
  -6   1   3        242.04        227.01        46.86 o                         
  -5   1   3         39.85         44.29         6.89 o                         
  -4   1   3        116.06        102.57        17.43 o                         
  -3   1   3         67.40         59.07         9.71 o                         
  -2   1   3         15.05         11.89         1.54 o                         
  -1   1   3        341.29        327.53         3.89 o                         
   0   1   3        479.24        443.43         5.07 o                         
   1   1   3        156.80        166.39         3.40 o                         
   2   1   3        400.18        377.37         3.99 o                         
   3   1   3         51.20         53.79         3.60 o                         
   4   1   3         23.49         17.58         2.58 o                         
   5   1   3         31.18         26.20         6.97 o                         
   6   1   3          6.63          5.10         1.79 o                         
   7   1   3         21.91         20.70         2.99 o                         
  -9   2   3         18.32         15.16         3.69 o                         
  -8   2   3          1.90          1.11         0.46 o                         
  -7   2   3          0.04         -0.68         0.88 o                         
  -6   2   3        255.43        273.92        54.78 o                         
  -5   2   3         68.78         74.00        13.13 o                         
  -4   2   3       1365.23       1298.66        16.09 o                         
  -3   2   3        189.04        185.16         3.16 o                         
  -2   2   3        593.76        550.81         6.48 o                         
  -1   2   3        344.80        326.57         4.14 o                         
   0   2   3         19.95         16.85         0.88 o                         
   1   2   3        164.65        173.95         2.63 o                         
   2   2   3        339.60        316.92         3.08 o                         
   3   2   3         13.40         17.20         0.85 o                         
   4   2   3        643.92        672.36        47.01 o                         
   5   2   3          6.97          3.94         0.91 o                         
   6   2   3        291.44        372.50        10.72 o                         
   7   2   3          0.72          0.38         0.53 o                         
  -9   3   3         41.64         29.30         4.74 o                         
  -8   3   3         41.00         33.99         3.00 o                         
  -7   3   3        179.64        163.22         4.15 o                         
  -6   3   3        269.79        260.01         8.19 o                         
  -5   3   3        364.11        353.72         5.54 o                         
  -4   3   3        248.59        242.00         5.70 o                         
  -3   3   3        438.03        446.40         6.08 o                         
  -2   3   3          0.62          1.15         0.34 o                         
  -1   3   3        157.64        170.59         3.49 o                         
   0   3   3         43.41         48.96         1.67 o                         
   1   3   3         17.70         14.81         0.87 o                         
   2   3   3        166.21        158.87         2.29 o                         
   3   3   3        220.45        221.07         2.35 o                         
   4   3   3         45.87         39.01         5.43 o                         
   5   3   3        145.01        158.47         5.57 o                         
   6   3   3          3.68          3.71         0.97 o                         
  -8   4   3          1.12          1.61         0.77 o                         
  -7   4   3        137.62        143.87        10.88 o                         
  -6   4   3          0.35          1.16         0.60 o                         
  -5   4   3        364.97        370.06        11.01 o                         
  -4   4   3         52.81         45.85         1.95 o                         
  -3   4   3        400.46        393.95         4.99 o                         
  -2   4   3        134.54        128.25         3.82 o                         
  -1   4   3        253.98        250.15         4.03 o                         
   0   4   3         43.09         41.29         1.69 o                         
   1   4   3        193.85        183.26         7.56 o                         
   2   4   3         14.96         13.56         0.89 o                         
   3   4   3        125.09        116.59         2.76 o                         
   4   4   3         15.23         12.83         2.28 o                         
   5   4   3         10.83          7.74         1.35 o                         
   6   4   3          5.32          3.76         0.96 o                         
  -8   5   3          0.68          0.44         0.59 o                         
  -7   5   3         46.47         45.83         4.99 o                         
  -6   5   3          6.32          5.70         1.50 o                         
  -5   5   3        318.17        328.46        11.51 o                         
  -4   5   3          9.44          9.21         1.74 o                         
  -3   5   3       1121.78       1186.73        15.45 o                         
  -2   5   3         32.23         31.48         4.08 o                         
  -1   5   3       1359.39       1384.19        12.28 o                         
   0   5   3         49.98         44.38         5.34 o                         
   1   5   3        564.28        569.18         4.43 o                         
   2   5   3         27.85         27.74         1.88 o                         
   3   5   3        204.92        198.54         6.47 o                         
   4   5   3         15.75         15.03         2.21 o                         
   5   5   3        114.65        111.51         5.37 o                         
  -7   6   3          9.18          9.26         1.92 o                         
  -6   6   3          5.79          5.21         1.30 o                         
  -5   6   3          2.75          2.85         0.89 o                         
  -4   6   3          0.17         -0.25         0.81 o                         
  -3   6   3         20.88         13.45         2.43 o                         
  -2   6   3         17.59         16.39         2.32 o                         
  -1   6   3        219.38        204.74         6.36 o                         
   0   6   3         69.26         62.15         7.37 o                         
   1   6   3        285.00        273.94         6.80 o                         
   2   6   3         52.13         49.60         4.14 o                         
   3   6   3        106.95         97.14         4.60 o                         
   4   6   3         13.43         13.98         1.71 o                         
  -6   7   3          0.91          0.82         0.69 o                         
  -5   7   3         72.53         86.05         8.64 o                         
  -4   7   3          3.55          4.52         1.05 o                         
  -3   7   3         62.48         72.09         7.89 o                         
  -2   7   3          1.09          0.72         0.52 o                         
  -1   7   3          8.67          8.72         1.98 o                         
   0   7   3          4.78          3.58         0.95 o                         
   1   7   3         16.81         11.73         1.32 o                         
   2   7   3         17.06         16.09         2.92 o                         
   3   7   3         32.05         26.14         4.56 o                         
  -5   8   3         64.84         72.64         9.67 o                         
  -4   8   3          1.21          0.47         0.46 o                         
  -3   8   3        115.77        137.14        11.38 o                         
  -2   8   3          4.09          4.34         1.32 o                         
  -1   8   3        145.39        154.82         5.49 o                         
   0   8   3          3.22          3.08         0.57 o                         
   1   8   3         79.21         76.68         6.31 o                         
   2   8   3          0.66          1.98         0.71 o                         
  -3   9   3         40.45         42.28         4.70 o                         
  -2   9   3          2.62          2.27         0.78 o                         
  -1   9   3         63.30         55.91         7.06 o                         
  -3  -9   4         29.14         22.45         4.75 o                         
  -2  -9   4         23.19         22.25         3.85 o                         
  -1  -9   4         27.62         24.88         1.72 o                         
   0  -9   4         28.55         26.30         1.67 o                         
   1  -9   4         33.93         33.37         2.28 o                         
   2  -9   4          8.75          8.03         1.09 o                         
  -4  -8   4          1.65          2.12         0.66 o                         
  -3  -8   4         13.10         13.02         2.86 o                         
  -2  -8   4          1.87          1.37         0.27 o                         
  -1  -8   4          0.72          1.21         0.50 o                         
   0  -8   4         10.23          8.85         1.06 o                         
   1  -8   4          1.75          1.14         0.40 o                         
   2  -8   4          7.26          6.51         1.48 o                         
   3  -8   4          1.04          0.66         1.23 o                         
   4  -8   4          0.54          0.75         0.91 o                         
  -6  -7   4          2.77          2.73         0.97 o                         
  -5  -7   4        148.45        140.81         7.53 o                         
  -4  -7   4          1.38          1.21         0.78 o                         
  -3  -7   4        367.77        371.96         7.26 o                         
  -2  -7   4          8.51          9.19         1.03 o                         
  -1  -7   4        319.25        329.38        24.01 o                         
   0  -7   4          5.76          4.45         0.74 o                         
   1  -7   4         93.56        101.30         2.87 o                         
   2  -7   4          0.01         -0.16         0.83 o                         
   3  -7   4         11.84         12.65         1.68 o                         
   4  -7   4          0.11          0.51         0.51 o                         
   5  -7   4          3.45          2.80         1.06 o                         
  -6  -6   4          2.44          2.85         0.82 o                         
  -5  -6   4         21.60         22.63         3.68 o                         
  -4  -6   4         61.16         68.39         3.16 o                         
  -3  -6   4         23.56         16.92         3.51 o                         
  -2  -6   4        123.44        121.18         9.98 o                         
  -1  -6   4        201.49        196.23        10.70 o                         
   0  -6   4         25.70         21.70         1.50 o                         
   1  -6   4        445.15        471.98        14.88 o                         
   2  -6   4          1.33          1.81         0.57 o                         
   3  -6   4        243.75        263.13         8.27 o                         
   4  -6   4          8.24          6.36         1.47 o                         
   5  -6   4         56.03         60.78         3.62 o                         
   6  -6   4         14.79         15.41         2.15 o                         
  -7  -5   4          1.56          1.35         1.12 o                         
  -6  -5   4         24.66         26.14         2.25 o                         
  -5  -5   4         59.43         62.07         7.56 o                         
  -4  -5   4         65.53         75.50         3.78 o                         
  -3  -5   4        196.63        192.60        18.96 o                         
  -2  -5   4          0.20          2.34         0.48 o                         
  -1  -5   4        224.48        258.08        13.15 o                         
   0  -5   4         83.27         88.64         3.91 o                         
   1  -5   4        349.87        377.82         4.46 o                         
   2  -5   4         20.13         21.34         1.97 o                         
   3  -5   4        327.04        352.74        10.32 o                         
   4  -5   4         10.86         13.12         2.03 o                         
   5  -5   4        126.67        133.97         4.22 o                         
   6  -5   4         12.60         12.35         1.93 o                         
  -8  -4   4         21.98         22.53         4.25 o                         
  -7  -4   4        150.16        161.16         4.62 o                         
  -6  -4   4          5.24          3.99         1.10 o                         
  -5  -4   4        369.10        445.14        14.57 o                         
  -4  -4   4         10.30          9.11         1.42 o                         
  -3  -4   4        365.47        418.49        43.66 o                         
  -2  -4   4        115.79        132.12        14.97 o                         
  -1  -4   4        248.39        313.16        29.37 o                         
   0  -4   4        162.80        202.70        18.84 o                         
   1  -4   4         74.80         80.60         5.99 o                         
   2  -4   4          3.29          2.80         0.66 o                         
   3  -4   4          7.06          4.46         0.95 o                         
   4  -4   4          7.80          8.08         1.09 o                         
   5  -4   4         42.89         42.01         2.48 o                         
   6  -4   4          1.58          1.83         0.75 o                         
  -8  -3   4         42.88         43.38         3.70 o                         
  -7  -3   4         62.82         66.78         3.39 o                         
  -6  -3   4        175.36        223.64         7.52 o                         
  -5  -3   4        314.34        407.96         5.76 o                         
  -4  -3   4        155.95        146.44         1.72 o                         
  -3  -3   4        619.83        696.54       113.08 o                         
  -2  -3   4          1.20          6.86         0.67 o                         
  -1  -3   4        346.43        436.43        81.88 o                         
   0  -3   4         19.60         44.81         9.99 o                         
   1  -3   4        265.49        266.65         4.24 o                         
   2  -3   4         15.44          8.17         0.95 o                         
   3  -3   4        120.31        120.90         2.92 o                         
   4  -3   4         13.94         10.50         1.22 o                         
   5  -3   4         12.46         11.91         1.33 o                         
   6  -3   4          4.29          3.03         1.05 o                         
   7  -3   4          1.26          1.27         1.13 o                         
  -8  -2   4          0.69         -0.09         0.92 o                         
  -7  -2   4          1.27          0.65         0.53 o                         
  -6  -2   4          3.87          6.56         1.25 o                         
  -5  -2   4         10.98         10.96         2.30 o                         
  -4  -2   4        132.96        158.35        44.42 o                         
  -3  -2   4        397.14        453.19       113.10 o                         
  -2  -2   4        544.94        691.44       147.87 o                         
   0  -2   4        335.79        356.74         4.66 o                         
   1  -2   4        284.20        320.88         4.49 o                         
   2  -2   4        198.09        192.93         3.43 o                         
   3  -2   4        182.94        218.67         2.14 o                         
   4  -2   4        131.13        133.93        12.54 o                         
   5  -2   4         94.04        103.05        11.02 o                         
   6  -2   4         51.00         46.87         2.47 o                         
   7  -2   4         26.59         23.18         1.92 o                         
  -9  -1   4          3.14          3.18         1.24 o                         
  -8  -1   4         76.74         86.09         3.70 o                         
  -7  -1   4          0.19          0.38         0.35 o                         
  -6  -1   4        127.76        120.67        30.72 o                         
  -5  -1   4          0.01          0.33         0.31 o                         
  -4  -1   4        215.85        223.03        49.80 o                         
  -3  -1   4          1.86          1.50         0.36 o                         
  -2  -1   4        293.09        327.77        61.59 o                         
  -1  -1   4        104.55        114.85        18.75 o                         
   0  -1   4         65.41         72.48         2.19 o                         
   1  -1   4          6.98          5.62         0.29 o                         
   3  -1   4          0.01          0.20         0.25 o                         
   4  -1   4         22.50         24.82         4.44 o                         
   5  -1   4         18.43         17.16         2.74 o                         
   6  -1   4         22.92         23.57         4.61 o                         
   7  -1   4         20.75         13.49         1.50 o                         
  -9   0   4         49.94         48.06         7.26 o                         
  -8   0   4         48.16         53.41         2.76 o                         
  -7   0   4        118.70        105.90        19.75 o                         
  -6   0   4        222.08        223.91        43.82 o                         
  -5   0   4        154.45        173.09        30.72 o                         
  -4   0   4        712.94        746.13       134.80 o                         
  -3   0   4        216.01        277.16        44.50 o                         
  -2   0   4       2320.37       2072.00         8.90 o                         
  -1   0   4        689.80        694.45         7.52 o                         
   1   0   4        448.19        490.30         9.22 o                         
   2   0   4       1596.66       1725.58        29.27 o                         
   3   0   4          7.19         10.74         1.16 o                         
   4   0   4        260.96        291.00        39.74 o                         
   5   0   4         11.76         11.54         1.81 o                         
   6   0   4         10.96         10.42         2.52 o                         
   7   0   4          1.72          1.10         0.73 o                         
  -9   1   4          7.90          6.49         1.45 o                         
  -8   1   4          0.19          0.68         0.36 o                         
  -7   1   4          9.64          8.83         1.49 o                         
  -6   1   4          8.31          7.07         0.87 o                         
  -5   1   4        190.80        212.38        34.81 o                         
  -4   1   4         65.07         63.05         8.47 o                         
  -3   1   4        181.15        187.38         3.03 o                         
  -2   1   4         90.31         76.51         2.30 o                         
  -1   1   4         12.06         14.36         0.82 o                         
   0   1   4        162.56        140.83         3.72 o                         
   1   1   4         81.06         83.06         2.53 o                         
   2   1   4        490.98        460.19         7.51 o                         
   3   1   4         83.46         85.38         3.41 o                         
   4   1   4        685.50        751.07        65.82 o                         
   5   1   4         23.92         23.21         4.25 o                         
   6   1   4        313.44        428.79         9.47 o                         
  -9   2   4         28.60         29.25         6.39 o                         
  -8   2   4         39.13         44.23         6.96 o                         
  -7   2   4        101.78        100.95        22.57 o                         
  -6   2   4        263.94        245.73         7.78 o                         
  -5   2   4         51.20         45.72         2.39 o                         
  -4   2   4        498.86        504.96         7.23 o                         
  -3   2   4        140.32        141.47         4.21 o                         
  -2   2   4         40.50         45.77         1.69 o                         
  -1   2   4        427.23        450.67         5.51 o                         
   0   2   4         70.68         64.89         2.09 o                         
   1   2   4        305.27        323.69         4.37 o                         
   2   2   4          2.27          2.07         0.38 o                         
   3   2   4        149.09        152.00         2.22 o                         
   4   2   4          7.13          5.90         1.57 o                         
   5   2   4         74.85         64.93        14.15 o                         
   6   2   4          8.92         10.04         1.49 o                         
  -9   3   4         37.83         28.91         4.68 o                         
  -8   3   4          0.35         -0.03         0.59 o                         
  -7   3   4         73.74         67.19         8.73 o                         
  -6   3   4         16.14         14.28         2.77 o                         
  -5   3   4        189.48        183.82         3.86 o                         
  -4   3   4         60.98         52.09         2.27 o                         
  -3   3   4        210.91        218.88         3.97 o                         
  -2   3   4        576.38        591.51         7.89 o                         
  -1   3   4         98.96         95.00         3.25 o                         
   0   3   4         98.32        103.28         2.98 o                         
   1   3   4         65.30         61.13         1.65 o                         
   2   3   4         70.72         61.52         2.24 o                         
   3   3   4         78.28         76.55         2.57 o                         
   4   3   4         66.44         58.27         3.73 o                         
   5   3   4         21.90         24.08         4.55 o                         
   6   3   4          0.79          0.47         0.57 o                         
  -8   4   4         98.83         84.16         4.88 o                         
  -7   4   4        137.69        132.10         4.97 o                         
  -6   4   4        175.66        169.46         6.85 o                         
  -5   4   4        303.51        306.86         9.47 o                         
  -4   4   4         66.15         69.53         5.51 o                         
  -3   4   4        482.23        510.73         6.57 o                         
  -2   4   4        134.00        119.43         2.80 o                         
  -1   4   4        384.45        388.21         5.24 o                         
   0   4   4        477.43        470.40         5.13 o                         
   1   4   4        116.22        118.15         2.38 o                         
   2   4   4        414.36        400.26         8.09 o                         
   3   4   4         21.47         18.22         1.37 o                         
   4   4   4        119.05        118.84         7.98 o                         
   5   4   4         41.00         42.08         6.70 o                         
  -8   5   4          4.89          1.80         0.66 o                         
  -7   5   4          5.95          3.46         1.17 o                         
  -6   5   4          8.80          8.00         1.67 o                         
  -5   5   4         12.64          9.91         2.49 o                         
  -4   5   4         78.50         82.59         9.85 o                         
  -3   5   4          8.17          5.52         1.92 o                         
  -2   5   4         48.20         48.39         5.56 o                         
  -1   5   4         42.44         41.38         5.04 o                         
   0   5   4         10.81         10.66         2.73 o                         
   1   5   4        181.84        165.63         9.35 o                         
   2   5   4          9.98          8.76         1.17 o                         
   3   5   4        132.93        123.27         6.51 o                         
   4   5   4         14.78         13.52         2.31 o                         
   5   5   4         30.36         25.21         2.97 o                         
  -7   6   4         24.83         28.13         2.86 o                         
  -6   6   4          0.13          0.27         0.55 o                         
  -5   6   4          1.97          3.54         1.18 o                         
  -4   6   4          0.38          0.32         0.85 o                         
  -3   6   4          0.76          0.61         0.50 o                         
  -2   6   4          2.31          1.34         0.53 o                         
  -1   6   4          3.40          2.37         0.59 o                         
   0   6   4          0.26         -0.22         0.49 o                         
   1   6   4          0.48         -0.06         0.84 o                         
   2   6   4          0.01         -0.21         0.72 o                         
   3   6   4         19.24         16.34         3.54 o                         
   4   6   4          0.48          0.18         0.60 o                         
  -6   7   4          4.84          5.87         1.09 o                         
  -5   7   4        119.85        148.91         5.52 o                         
  -4   7   4         24.56         28.96         5.91 o                         
  -3   7   4        135.02        166.88         4.76 o                         
  -2   7   4         46.61         44.59         6.65 o                         
  -1   7   4        127.89        140.23         3.74 o                         
   0   7   4         26.82         25.25         2.49 o                         
   1   7   4        124.88        115.19         4.55 o                         
   2   7   4          3.88          4.89         1.12 o                         
   3   7   4         57.82         53.12         7.36 o                         
  -5   8   4         15.18         17.85         2.73 o                         
  -4   8   4          1.10          1.85         0.50 o                         
  -3   8   4         35.88         40.57         4.33 o                         
  -2   8   4         15.49         15.14         3.31 o                         
  -1   8   4         45.13         46.15         6.19 o                         
   0   8   4         28.56         28.87         1.57 o                         
   1   8   4         55.30         60.36         3.53 o                         
  -2  -9   5          0.00          0.36         0.46 o                         
  -1  -9   5          0.02          0.28         0.27 o                         
   0  -9   5          5.30          4.55         0.90 o                         
   1  -9   5          2.09          3.16         0.97 o                         
   2  -9   5          2.97          3.52         1.23 o                         
  -4  -8   5          0.50          0.16         0.88 o                         
  -3  -8   5         69.68         78.57         3.24 o                         
  -2  -8   5          1.11          0.53         0.69 o                         
  -1  -8   5         26.05         25.82         3.55 o                         
   0  -8   5          0.42          0.39         0.33 o                         
   1  -8   5          0.26          0.92         0.54 o                         
   2  -8   5          4.86          4.35         1.17 o                         
   3  -8   5          0.44          0.39         0.86 o                         
  -5  -7   5        144.80        162.62         6.34 o                         
  -4  -7   5          5.38          4.20         0.97 o                         
  -3  -7   5        229.90        269.40         6.77 o                         
  -2  -7   5          1.74          1.85         0.64 o                         
  -1  -7   5        327.16        347.73        37.04 o                         
   0  -7   5          0.92          1.35         0.48 o                         
   1  -7   5        220.11        240.86         4.94 o                         
   2  -7   5          5.34          5.44         1.19 o                         
   3  -7   5         61.65         70.99         3.14 o                         
   4  -7   5          2.43          1.44         0.76 o                         
  -6  -6   5          5.45          4.20         1.37 o                         
  -5  -6   5         83.42         78.74        10.63 o                         
  -4  -6   5         23.06         27.34         5.19 o                         
  -3  -6   5        272.54        288.16        38.20 o                         
  -2  -6   5         30.00         37.34         3.40 o                         
  -1  -6   5        275.43        308.65        33.10 o                         
   0  -6   5          2.67          2.58         0.61 o                         
   1  -6   5        176.08        169.23         5.77 o                         
   2  -6   5          2.56          1.96         0.87 o                         
   3  -6   5        117.75        114.17         3.64 o                         
   4  -6   5         29.83         29.57         2.39 o                         
   5  -6   5         56.61         59.89         3.48 o                         
  -7  -5   5        143.29        143.74         4.87 o                         
  -6  -5   5          1.05          2.16         1.52 o                         
  -5  -5   5        407.70        500.63        10.01 o                         
  -4  -5   5          0.02          1.56         0.73 o                         
  -3  -5   5        230.79        239.20        31.11 o                         
  -2  -5   5         31.62         34.98         5.27 o                         
  -1  -5   5          1.77          1.52         0.36 o                         
   0  -5   5         35.71         40.30         5.12 o                         
   1  -5   5         17.05         16.80         1.34 o                         
   2  -5   5         16.99         15.16         1.46 o                         
   3  -5   5         11.10         10.08         1.15 o                         
   4  -5   5         89.64         90.90         3.74 o                         
   5  -5   5         17.45         17.19         2.05 o                         
   6  -5   5         23.15         17.01         1.91 o                         
  -8  -4   5         31.75         31.68         2.93 o                         
  -7  -4   5          0.05          0.61         1.17 o                         
  -6  -4   5        155.39        181.63         4.87 o                         
  -5  -4   5          3.01          1.10         1.12 o                         
  -4  -4   5        185.68        189.46        25.93 o                         
  -3  -4   5         94.96         98.61        17.29 o                         
  -2  -4   5        135.60        154.28        27.42 o                         
  -1  -4   5        125.59        134.56        26.88 o                         
   0  -4   5        316.07        445.59         2.92 o                         
   1  -4   5         32.52         32.87         5.68 o                         
   2  -4   5        434.23        453.34         9.38 o                         
   3  -4   5         33.12         36.53         2.67 o                         
   4  -4   5        148.77        157.43         4.28 o                         
   5  -4   5         18.58         15.87         1.86 o                         
   6  -4   5          4.92          2.89         0.96 o                         
  -8  -3   5         12.93         12.88         2.04 o                         
  -7  -3   5         23.05         21.90         1.96 o                         
  -6  -3   5         10.26         10.00         1.54 o                         
  -5  -3   5         36.32         38.91         7.63 o                         
  -4  -3   5         48.13         50.75         9.66 o                         
  -3  -3   5         94.43        129.25        24.68 o                         
  -2  -3   5        512.48        668.69       128.51 o                         
  -1  -3   5        298.27        416.08        77.70 o                         
   0  -3   5        627.84        677.19         8.31 o                         
   1  -3   5        144.13        151.28         4.39 o                         
   2  -3   5        325.84        303.26         4.53 o                         
   3  -3   5         53.46         50.65         2.22 o                         
   4  -3   5        172.26        156.42         5.37 o                         
   5  -3   5         39.81         34.75         1.98 o                         
   6  -3   5         61.37         54.83         2.76 o                         
  -8  -2   5         39.36         39.72         3.02 o                         
  -7  -2   5          4.26          4.05         0.98 o                         
  -6  -2   5        110.07        100.38        26.54 o                         
  -5  -2   5         26.21         29.54         8.09 o                         
  -4  -2   5        499.51        526.85       135.12 o                         
  -3  -2   5        102.25        114.50        26.57 o                         
  -2  -2   5        755.41        915.04       181.49 o                         
  -1  -2   5          0.01          2.83         0.59 o                         
   0  -2   5         84.46         84.44         2.63 o                         
   1  -2   5         84.77         94.11         2.97 o                         
   2  -2   5          7.87          5.73         0.71 o                         
   3  -2   5         33.84         35.30         1.73 o                         
   4  -2   5         30.20         25.71         1.85 o                         
   5  -2   5          4.75          3.36         0.79 o                         
   6  -2   5         20.58         17.77         1.85 o                         
  -9  -1   5          6.61          4.18         1.08 o                         
  -8  -1   5        185.83        210.69         5.63 o                         
  -7  -1   5          4.30          4.98         0.76 o                         
  -6  -1   5        412.76        406.94        92.15 o                         
  -5  -1   5          2.55          1.71         0.57 o                         
  -4  -1   5        570.82        590.14       111.73 o                         
  -3  -1   5        207.27        230.92        37.01 o                         
  -2  -1   5        809.72        878.09       163.54 o                         
  -1  -1   5        674.41        660.39         7.82 o                         
   0  -1   5        459.95        452.51         5.91 o                         
   1  -1   5         92.10         83.50         1.65 o                         
   2  -1   5         43.69         46.23         4.84 o                         
   3  -1   5          0.65          0.89         0.45 o                         
   4  -1   5          0.09          0.20         0.66 o                         
   5  -1   5         11.17         11.50         1.68 o                         
   6  -1   5          0.95          1.79         0.64 o                         
  -9   0   5         11.67         17.27         2.18 o                         
  -8   0   5         40.61         41.22         8.73 o                         
  -7   0   5         49.77         57.92         9.93 o                         
  -6   0   5        226.64        236.27        46.58 o                         
  -5   0   5        128.79        142.90        26.32 o                         
  -4   0   5        804.49        912.55       152.84 o                         
  -3   0   5         71.80         81.19        11.72 o                         
  -2   0   5       1662.04       1599.13         9.45 o                         
  -1   0   5        191.46        199.70         3.40 o                         
   0   0   5       1677.71       1684.14        10.57 o                         
   1   0   5        463.99        523.90        26.90 o                         
   2   0   5        748.80        754.69         8.53 o                         
   3   0   5         78.94         93.39         6.63 o                         
   4   0   5        235.45        259.74        31.40 o                         
   5   0   5          2.19          2.39         1.20 o                         
   6   0   5         35.74         25.56         1.82 o                         
  -9   1   5          7.32          5.05         1.26 o                         
  -8   1   5         25.21         25.43         4.88 o                         
  -7   1   5         21.05         23.51         5.88 o                         
  -6   1   5          0.35          0.15         0.21 o                         
  -5   1   5        101.41        123.71        20.23 o                         
  -4   1   5         68.98         65.53         2.30 o                         
  -3   1   5        564.68        597.63         7.76 o                         
  -2   1   5        516.12        530.30         6.50 o                         
  -1   1   5        821.28        901.65        11.86 o                         
   0   1   5        992.70       1054.70        11.26 o                         
   1   1   5         92.05        117.91         3.64 o                         
   2   1   5        681.04        714.63        21.52 o                         
   3   1   5          6.86          5.46         0.70 o                         
   4   1   5        292.82        309.85        25.99 o                         
   5   1   5          7.34          6.48         1.12 o                         
   6   1   5        147.62        189.42         5.06 o                         
  -9   2   5         52.62         32.12         5.24 o                         
  -8   2   5        116.77         94.52         8.01 o                         
  -7   2   5         22.25         20.99         2.58 o                         
  -6   2   5        156.04        139.87         4.83 o                         
  -5   2   5         39.63         34.21         3.76 o                         
  -4   2   5        244.16        235.62         4.61 o                         
  -3   2   5        189.99        181.55         3.41 o                         
  -2   2   5        443.68        459.89         6.13 o                         
  -1   2   5         79.51         80.75         2.66 o                         
   0   2   5        239.61        244.88         3.94 o                         
   1   2   5          0.32          0.20         0.48 o                         
   2   2   5          0.47         -0.43         0.43 o                         
   3   2   5         13.37         13.22         0.93 o                         
   4   2   5         69.37         59.67         6.90 o                         
   5   2   5          9.29          7.52         1.46 o                         
   6   2   5         24.43         21.97         3.56 o                         
  -8   3   5         95.30         78.51         9.67 o                         
  -7   3   5        308.39        295.16         7.05 o                         
  -6   3   5        326.08        322.75        10.18 o                         
  -5   3   5        256.70        260.49         5.05 o                         
  -4   3   5        277.12        282.33         4.82 o                         
  -3   3   5        172.55        171.29         3.74 o                         
  -2   3   5        240.00        245.03         3.71 o                         
  -1   3   5        138.23        140.40         2.71 o                         
   0   3   5        657.80        675.01         6.28 o                         
   1   3   5         43.14         43.88         1.70 o                         
   2   3   5        955.21        979.53        12.43 o                         
   3   3   5          2.91          3.73         0.69 o                         
   4   3   5        323.10        310.51        29.37 o                         
   5   3   5          0.68          1.33         0.54 o                         
  -8   4   5         64.18         53.58         9.55 o                         
  -7   4   5          9.44          7.73         1.55 o                         
  -6   4   5         22.16         21.51         2.49 o                         
  -5   4   5        134.69        134.20         4.75 o                         
  -4   4   5         15.52         13.55         2.33 o                         
  -3   4   5        350.60        358.43         5.58 o                         
  -2   4   5          6.25          5.21         0.84 o                         
  -1   4   5        620.69        675.11         7.39 o                         
   0   4   5         16.20         18.59         2.87 o                         
   1   4   5        627.00        656.87        12.38 o                         
   2   4   5          1.33          0.34         0.55 o                         
   3   4   5        276.90        270.47         6.19 o                         
   4   4   5        105.45        108.19         5.06 o                         
   5   4   5         31.47         31.23         4.74 o                         
  -8   5   5          6.91          4.06         1.33 o                         
  -7   5   5         54.10         57.51         5.45 o                         
  -6   5   5         15.25         14.68         2.38 o                         
  -5   5   5         27.33         26.84         3.06 o                         
  -4   5   5         63.46         62.76         5.27 o                         
  -3   5   5          0.07          1.33         0.79 o                         
  -2   5   5          6.61          4.23         1.25 o                         
  -1   5   5         21.20         15.30         1.25 o                         
   0   5   5          8.42          6.98         0.91 o                         
   1   5   5         49.02         47.19         1.69 o                         
   2   5   5         12.01          9.14         1.12 o                         
   3   5   5        118.96        120.48         7.59 o                         
   4   5   5         17.56         16.48         2.88 o                         
  -7   6   5        110.02        124.13        10.52 o                         
  -6   6   5         16.50         14.64         1.89 o                         
  -5   6   5        330.79        388.50         7.90 o                         
  -4   6   5          0.94          1.98         0.87 o                         
  -3   6   5        375.85        408.81        11.29 o                         
  -2   6   5         25.41         28.95         3.09 o                         
  -1   6   5        135.57        141.88         3.45 o                         
   0   6   5         50.81         47.42         1.94 o                         
   1   6   5         29.30         29.48         3.20 o                         
   2   6   5         35.30         31.56         1.65 o                         
   3   6   5         13.04         13.41         2.50 o                         
  -6   7   5          0.10         -0.36         0.93 o                         
  -5   7   5         35.53         45.97         5.28 o                         
  -4   7   5          1.28          1.14         0.72 o                         
  -3   7   5        150.08        170.74         4.36 o                         
  -2   7   5          0.20          0.96         0.83 o                         
  -1   7   5        202.82        223.22         6.08 o                         
   0   7   5          0.30          1.62         1.07 o                         
   1   7   5         91.81         89.09         2.49 o                         
   2   7   5          0.86         -0.01         0.88 o                         
  -4   8   5          0.11         -0.46         0.69 o                         
  -3   8   5         24.93         28.49         3.78 o                         
  -2   8   5          0.03          0.45         0.37 o                         
  -1   8   5         62.70         68.70         3.10 o                         
   0   8   5          0.01          0.22         0.50 o                         
  -1  -9   6         11.64          7.87         1.35 o                         
   0  -9   6         15.83         14.84         1.98 o                         
  -4  -8   6          0.79         -0.01         0.73 o                         
  -3  -8   6         37.59         39.57         6.68 o                         
  -2  -8   6          2.61          3.64         0.69 o                         
  -1  -8   6         57.17         54.81         2.62 o                         
   0  -8   6          1.44          3.36         1.08 o                         
   1  -8   6         81.25         82.16         3.95 o                         
   2  -8   6          2.09          3.95         1.04 o                         
   3  -8   6         55.09         55.21         3.25 o                         
  -5  -7   6         25.05         25.59         3.75 o                         
  -4  -7   6          3.62          2.92         0.75 o                         
  -3  -7   6         13.91          9.10         2.46 o                         
  -2  -7   6          8.09          7.63         1.10 o                         
  -1  -7   6          0.76         -0.09         0.34 o                         
   0  -7   6          5.94          3.30         0.86 o                         
   1  -7   6          1.42         -0.95         0.95 o                         
   2  -7   6          0.03         -0.14         0.87 o                         
   3  -7   6          7.11          8.76         1.48 o                         
   4  -7   6          0.26         -0.09         0.79 o                         
  -6  -6   6         22.71         20.85         2.26 o                         
  -5  -6   6         20.71         18.35         1.91 o                         
  -4  -6   6          5.91          3.63         1.18 o                         
  -3  -6   6          2.36          0.64         0.59 o                         
  -2  -6   6          0.00         -0.24         0.33 o                         
  -1  -6   6         42.91         36.27         5.92 o                         
   0  -6   6          1.54          1.09         0.49 o                         
   1  -6   6         25.53         21.19         1.85 o                         
   2  -6   6          2.15          1.52         0.58 o                         
   3  -6   6          0.10         -0.54         0.87 o                         
   4  -6   6          0.36         -0.34         1.03 o                         
  -7  -5   6          3.52          2.50         0.79 o                         
  -6  -5   6        155.50        179.95         4.56 o                         
  -5  -5   6         15.34         14.78         2.40 o                         
  -4  -5   6        286.90        317.00        54.27 o                         
  -3  -5   6        137.29        162.77        28.53 o                         
  -2  -5   6        131.08        162.66        29.13 o                         
  -1  -5   6        225.27        304.97        44.80 o                         
   0  -5   6         26.92         21.88         1.71 o                         
   1  -5   6         66.28         69.36         3.29 o                         
   2  -5   6         47.05         42.43         2.52 o                         
   3  -5   6          0.23         -0.01         0.95 o                         
   4  -5   6         57.75         62.91         3.21 o                         
   5  -5   6          0.27          0.12         0.98 o                         
  -8  -4   6          9.81          8.73         2.16 o                         
  -7  -4   6        168.28        177.13         5.41 o                         
  -6  -4   6          0.41          1.48         1.36 o                         
  -5  -4   6        202.65        261.05         8.07 o                         
  -4  -4   6        145.66        151.80        26.61 o                         
  -3  -4   6        124.68        134.11        27.29 o                         
  -2  -4   6        492.41        572.56       101.50 o                         
  -1  -4   6        196.85        282.91         2.75 o                         
   0  -4   6        128.31        109.18         2.94 o                         
   1  -4   6        350.23        377.24         6.18 o                         
   2  -4   6          9.18          9.51         1.48 o                         
   3  -4   6        178.95        190.10         6.58 o                         
   4  -4   6         12.24         10.98         1.65 o                         
   5  -4   6         37.71         36.58         2.51 o                         
  -8  -3   6          0.32          0.44         1.11 o                         
  -7  -3   6         39.23         39.00         2.62 o                         
  -6  -3   6         13.27         12.34         1.52 o                         
  -5  -3   6          0.05          0.35         0.19 o                         
  -4  -3   6         79.05         86.57        19.05 o                         
  -3  -3   6         17.65         22.18         3.41 o                         
  -2  -3   6          0.02          0.04         0.28 o                         
  -1  -3   6          0.13         -0.08         0.23 o                         
   0  -3   6        302.85        277.35         4.19 o                         
   1  -3   6          1.63          1.44         0.68 o                         
   2  -3   6        332.70        357.76         5.62 o                         
   3  -3   6         20.33         20.14         2.85 o                         
   4  -3   6         81.97         84.58         2.93 o                         
   5  -3   6          7.44          7.55         1.22 o                         
   6  -3   6          8.52          5.99         1.12 o                         
  -8  -2   6        172.26        191.61         6.12 o                         
  -7  -2   6         60.04         64.14         3.22 o                         
  -6  -2   6         94.65         77.76        17.25 o                         
  -5  -2   6         63.40         54.97        12.08 o                         
  -4  -2   6          0.63          3.52         0.48 o                         
  -3  -2   6         15.82         15.88         2.62 o                         
  -2  -2   6          0.98          0.72         0.81 o                         
  -1  -2   6        113.28        112.86         3.38 o                         
   0  -2   6         32.02         25.37         1.57 o                         
   1  -2   6         35.34         37.73         1.77 o                         
   2  -2   6         17.40         16.94         1.28 o                         
   3  -2   6         14.25         11.16         1.27 o                         
   4  -2   6          0.34         -0.10         0.76 o                         
   5  -2   6         11.24          9.23         1.50 o                         
   6  -2   6          0.77          1.24         1.16 o                         
  -9  -1   6          3.16          1.25         0.96 o                         
  -8  -1   6        131.18        148.01         5.24 o                         
  -7  -1   6          9.80          8.15         2.71 o                         
  -6  -1   6        665.87        724.93       160.81 o                         
  -5  -1   6        201.17        203.91        35.13 o                         
  -4  -1   6       1356.98       1573.43       280.61 o                         
  -3  -1   6        283.51        333.69        56.50 o                         
  -2  -1   6        981.48        841.86        13.15 o                         
  -1  -1   6          9.06         14.40         2.95 o                         
   0  -1   6        402.86        390.98         5.57 o                         
   1  -1   6          2.23          1.45         0.70 o                         
   2  -1   6        204.61        192.75         3.50 o                         
   3  -1   6          1.06          1.53         0.53 o                         
   4  -1   6         95.03         88.91         2.77 o                         
   5  -1   6          0.61          0.61         0.92 o                         
   6  -1   6         30.86         24.15         1.92 o                         
  -9   0   6          9.64          8.31         1.78 o                         
  -8   0   6          4.87          3.96         1.43 o                         
  -7   0   6         31.66         29.82         6.00 o                         
  -6   0   6          0.18          0.74         0.35 o                         
  -5   0   6         10.53         13.55         2.96 o                         
  -4   0   6         78.84         92.91        11.65 o                         
  -3   0   6         50.57         46.36         1.82 o                         
  -2   0   6        507.77        493.27         6.70 o                         
  -1   0   6         31.49         30.06         1.69 o                         
   0   0   6        564.78        569.34         7.77 o                         
   1   0   6          5.11          5.22         0.59 o                         
   2   0   6        301.13        310.59         5.49 o                         
   3   0   6          3.89          4.64         0.73 o                         
   4   0   6        117.36        128.20        14.95 o                         
   5   0   6          0.00          0.59         0.43 o                         
   6   0   6         39.56         33.08         2.18 o                         
  -9   1   6          5.46          5.18         1.02 o                         
  -8   1   6         50.83         53.11         9.53 o                         
  -7   1   6          5.28          5.15         0.84 o                         
  -6   1   6        143.95        150.74        26.32 o                         
  -5   1   6          8.06          8.02         0.97 o                         
  -4   1   6        324.60        288.64         4.04 o                         
  -3   1   6         73.96         70.06         2.50 o                         
  -2   1   6        297.00        273.26         4.39 o                         
  -1   1   6         81.48         92.98         3.02 o                         
   0   1   6         24.68         23.03         1.26 o                         
   1   1   6          7.81          6.82         0.58 o                         
   2   1   6         48.83         47.38         1.43 o                         
   3   1   6         27.94         29.19         1.51 o                         
   4   1   6         88.35         88.83         7.21 o                         
   5   1   6          0.92          0.80         0.30 o                         
  -9   2   6          8.31          5.53         1.51 o                         
  -8   2   6         73.53         55.23         6.63 o                         
  -7   2   6         14.77         12.19         1.82 o                         
  -6   2   6        131.47        118.99         3.28 o                         
  -5   2   6          0.03          0.40         0.28 o                         
  -4   2   6        190.72        180.16         3.64 o                         
  -3   2   6         10.47         14.16         1.31 o                         
  -2   2   6        260.43        247.54         3.70 o                         
  -1   2   6         23.07         17.55         1.21 o                         
   0   2   6        321.29        323.67         4.22 o                         
   1   2   6         85.32         83.10         2.33 o                         
   2   2   6        212.72        224.58        11.14 o                         
   3   2   6         20.87         22.20         1.45 o                         
   4   2   6         16.37         14.71         1.11 o                         
   5   2   6          0.03          0.20         0.46 o                         
  -8   3   6         19.26         16.65         2.56 o                         
  -7   3   6         68.71         67.38         8.46 o                         
  -6   3   6        100.02         94.65         4.49 o                         
  -5   3   6        225.50        241.71         7.76 o                         
  -4   3   6        449.51        455.08         7.29 o                         
  -3   3   6        205.03        218.60         3.97 o                         
  -2   3   6        682.96        690.83         7.80 o                         
  -1   3   6         54.25         56.90         2.18 o                         
   0   3   6        278.86        284.39         4.20 o                         
   1   3   6         20.26         19.20         1.18 o                         
   2   3   6         64.63         60.90         2.47 o                         
   3   3   6         22.09         22.41         2.19 o                         
   4   3   6         71.51         64.65         4.55 o                         
   5   3   6          6.37          7.33         1.55 o                         
  -8   4   6          0.21         -0.10         0.87 o                         
  -7   4   6         24.26         22.74         3.17 o                         
  -6   4   6          6.09          4.31         0.90 o                         
  -5   4   6         61.22         61.55         8.11 o                         
  -4   4   6          0.41         -0.15         0.93 o                         
  -3   4   6        118.71        116.79         5.75 o                         
  -2   4   6        297.85        301.84         8.82 o                         
  -1   4   6         51.18         50.27         2.51 o                         
   0   4   6        989.59       1064.69        11.16 o                         
   1   4   6          0.23         -0.04         0.60 o                         
   2   4   6        589.05        609.18        10.45 o                         
   3   4   6          0.17          0.25         0.27 o                         
   4   4   6         88.21         76.06         8.82 o                         
  -7   5   6         65.23         66.47         8.75 o                         
  -6   5   6         38.28         35.94         4.22 o                         
  -5   5   6         31.54         31.47         3.96 o                         
  -4   5   6        137.84        149.67         4.97 o                         
  -3   5   6          0.98          1.39         0.63 o                         
  -2   5   6        319.28        359.13        10.66 o                         
  -1   5   6         67.98         70.34         3.10 o                         
   0   5   6        133.10        130.64         3.37 o                         
   1   5   6         65.14         64.34         2.24 o                         
   2   5   6          8.59          6.14         1.08 o                         
   3   5   6          2.28          1.64         0.67 o                         
  -7   6   6         47.10         46.87         5.82 o                         
  -6   6   6          3.46          3.07         0.80 o                         
  -5   6   6         83.68         98.47         6.74 o                         
  -4   6   6          0.30          1.92         1.13 o                         
  -3   6   6        137.07        151.72         4.34 o                         
  -2   6   6          0.21          1.24         0.68 o                         
  -1   6   6        138.42        139.66         3.55 o                         
   0   6   6         16.08         13.53         2.83 o                         
   1   6   6         30.91         27.73         4.11 o                         
   2   6   6         23.08         21.64         3.72 o                         
  -5   7   6         22.64         25.76         3.32 o                         
  -4   7   6          0.72          0.98         0.56 o                         
  -3   7   6         13.15         13.56         2.90 o                         
  -2   7   6          0.00         -0.16         0.71 o                         
  -1   7   6         26.10         25.03         3.07 o                         
   0   7   6          0.00          0.08         0.50 o                         
   1   7   6         78.65         75.35         6.34 o                         
  -4  -8   7          0.10          0.74         0.61 o                         
  -3  -8   7         16.68         15.84         3.07 o                         
  -2  -8   7          2.47          1.65         0.59 o                         
  -1  -8   7         45.39         41.65         2.53 o                         
   0  -8   7          0.07          0.51         0.90 o                         
   1  -8   7         58.42         61.44         3.39 o                         
   2  -8   7          5.83          7.63         1.74 o                         
  -5  -7   7          3.91          3.86         0.92 o                         
  -4  -7   7          6.14          6.87         1.37 o                         
  -3  -7   7          0.03         -0.01         0.48 o                         
  -2  -7   7          0.13          0.51         0.54 o                         
  -1  -7   7          6.21          3.25         0.86 o                         
   0  -7   7          3.31          1.99         0.94 o                         
   1  -7   7         10.00          7.89         1.56 o                         
   2  -7   7          1.66          1.08         0.68 o                         
   3  -7   7          7.83          8.77         1.58 o                         
  -6  -6   7         14.80         16.70         2.02 o                         
  -5  -6   7        131.39        160.67         4.88 o                         
  -4  -6   7         14.60         14.82         1.78 o                         
  -3  -6   7        225.49        265.88        40.21 o                         
  -2  -6   7         11.99         12.35         1.51 o                         
  -1  -6   7        167.98        160.96         4.45 o                         
   0  -6   7          1.51          1.14         0.62 o                         
   1  -6   7         49.52         46.68         2.41 o                         
   2  -6   7          0.39          0.11         0.90 o                         
   3  -6   7          4.87          3.86         1.08 o                         
   4  -6   7          1.09          0.32         0.84 o                         
  -7  -5   7         32.54         26.73         2.29 o                         
  -6  -5   7         63.51         71.50         3.23 o                         
  -5  -5   7         78.33         99.67         3.76 o                         
  -4  -5   7         65.82         70.59        15.03 o                         
  -3  -5   7         92.94        113.05        23.33 o                         
  -2  -5   7         58.03         61.37        14.57 o                         
  -1  -5   7        112.57        105.21         4.06 o                         
   0  -5   7         15.04          8.67         1.01 o                         
   1  -5   7        151.95        154.21         6.12 o                         
   2  -5   7          2.05          2.60         0.90 o                         
   3  -5   7        103.94        107.22         3.61 o                         
   4  -5   7          1.58          0.20         1.19 o                         
  -7  -4   7         86.21         84.48         3.97 o                         
  -6  -4   7          0.08          1.33         1.35 o                         
  -5  -4   7         32.28         27.22         5.05 o                         
  -4  -4   7         16.22         16.18         4.24 o                         
  -3  -4   7          0.30          0.42         0.29 o                         
  -2  -4   7        110.45        139.26        24.39 o                         
  -1  -4   7          2.10          2.21         0.82 o                         
   0  -4   7        430.29        458.68        12.91 o                         
   1  -4   7          0.29          4.76         2.07 o                         
   2  -4   7        453.58        524.15        15.10 o                         
   3  -4   7         18.43         23.52         2.71 o                         
   4  -4   7        107.17        113.64         4.36 o                         
   5  -4   7         33.43         31.39         2.46 o                         
  -8  -3   7        150.59        155.01         5.28 o                         
  -7  -3   7         33.50         36.30         2.87 o                         
  -6  -3   7        223.30        219.90        42.91 o                         
  -5  -3   7          0.06          0.27         0.56 o                         
  -4  -3   7        257.18        292.48        60.73 o                         
  -3  -3   7          8.57          7.86         1.44 o                         
  -2  -3   7        528.22        608.04        90.52 o                         
  -1  -3   7          7.03          5.12         1.14 o                         
   0  -3   7        614.76        614.56         7.48 o                         
   1  -3   7         33.14         33.87         3.74 o                         
   2  -3   7        107.18        114.37         5.11 o                         
   3  -3   7         36.91         34.33         2.26 o                         
   4  -3   7         14.49         13.37         2.56 o                         
   5  -3   7          2.85          1.61         0.85 o                         
  -8  -2   7         36.81         39.08         5.80 o                         
  -7  -2   7         12.45          9.36         1.41 o                         
  -6  -2   7        261.97        247.38        54.06 o                         
  -5  -2   7          0.01          0.10         0.40 o                         
  -4  -2   7        552.72        616.95       123.11 o                         
  -3  -2   7          0.39          0.50         0.30 o                         
  -2  -2   7        406.64        391.43         5.03 o                         
  -1  -2   7          2.64          2.87         0.82 o                         
   0  -2   7        329.00        312.38         5.05 o                         
   1  -2   7         14.38         12.10         1.32 o                         
   2  -2   7        318.31        321.04         9.31 o                         
   3  -2   7         75.84         77.77         2.85 o                         
   4  -2   7        155.21        168.39         4.42 o                         
   5  -2   7         96.88        100.56         3.82 o                         
  -8  -1   7          4.48          6.18         1.42 o                         
  -7  -1   7          0.31          0.03         0.40 o                         
  -6  -1   7          0.62          0.02         0.47 o                         
  -5  -1   7          0.98          0.60         0.28 o                         
  -4  -1   7         45.72         37.83         5.92 o                         
  -3  -1   7          3.16          4.36         0.74 o                         
  -2  -1   7        273.95        260.02         3.90 o                         
  -1  -1   7          0.33          0.56         0.54 o                         
   0  -1   7        332.97        342.67         5.00 o                         
   1  -1   7         10.96         10.66         1.51 o                         
   2  -1   7        213.26        224.25         6.88 o                         
   3  -1   7         27.95         25.11         1.92 o                         
   4  -1   7        111.65        112.93         3.38 o                         
   5  -1   7          8.59          5.91         1.19 o                         
  -8   0   7         23.18         27.76         6.44 o                         
  -7   0   7          0.35          0.13         0.48 o                         
  -6   0   7          3.68          2.94         1.02 o                         
  -5   0   7         14.88         14.57         2.48 o                         
  -4   0   7          4.00          5.43         0.86 o                         
  -3   0   7        117.30        111.49         4.59 o                         
  -2   0   7        102.66        103.20         2.55 o                         
  -1   0   7         42.64         38.56         1.67 o                         
   0   0   7        265.35        275.23         4.19 o                         
   1   0   7          0.42          0.31         0.21 o                         
   2   0   7        227.67        229.53         7.78 o                         
   3   0   7          9.70          8.50         1.02 o                         
   4   0   7         94.20         86.50         2.87 o                         
   5   0   7          3.24          2.41         0.95 o                         
  -8   1   7        119.11        101.17         3.55 o                         
  -7   1   7         28.95         30.48         3.63 o                         
  -6   1   7        340.42        322.00         9.32 o                         
  -5   1   7         58.57         56.88         2.68 o                         
  -4   1   7        526.68        535.22         6.20 o                         
  -3   1   7          0.99          1.59         1.02 o                         
  -2   1   7        412.29        421.24         5.25 o                         
  -1   1   7         34.91         38.67         1.72 o                         
   0   1   7        137.39        134.47         3.03 o                         
   1   1   7          7.68          7.05         1.05 o                         
   2   1   7          7.80          6.95         1.08 o                         
   3   1   7          2.12          2.05         0.49 o                         
   4   1   7          3.73          3.19         0.55 o                         
   5   1   7          4.39          3.32         0.94 o                         
  -8   2   7         23.39         17.49         3.62 o                         
  -7   2   7          5.58          4.96         1.20 o                         
  -6   2   7         76.63         70.66         8.47 o                         
  -5   2   7        105.47        110.94         4.30 o                         
  -4   2   7        230.01        228.58         7.20 o                         
  -3   2   7        296.33        337.67         5.01 o                         
  -2   2   7        380.97        422.27         5.67 o                         
  -1   2   7        109.28        130.82         3.18 o                         
   0   2   7        344.04        363.49        10.23 o                         
   1   2   7         13.47         16.36         1.27 o                         
   2   2   7        197.56        212.67        15.98 o                         
   3   2   7         11.56         14.25         1.45 o                         
   4   2   7        106.47        105.68         8.11 o                         
  -8   3   7         12.66          9.29         2.35 o                         
  -7   3   7         27.43         26.33         3.21 o                         
  -6   3   7         30.37         31.28         5.91 o                         
  -5   3   7        156.84        166.04         6.39 o                         
  -4   3   7         22.05         20.21         1.63 o                         
  -3   3   7         98.80         96.80         3.75 o                         
  -2   3   7         16.16         14.82         1.28 o                         
  -1   3   7          0.19          0.34         0.37 o                         
   0   3   7         38.33         34.98         4.22 o                         
   1   3   7         34.81         33.74         1.88 o                         
   2   3   7         27.47         22.10         2.48 o                         
   3   3   7         32.64         33.46         1.54 o                         
   4   3   7          1.14          0.73         0.57 o                         
  -8   4   7          9.95          8.38         1.56 o                         
  -7   4   7          0.04          0.56         0.54 o                         
  -6   4   7          2.29          1.79         0.72 o                         
  -5   4   7          0.34          0.59         0.81 o                         
  -4   4   7         42.71         43.76         5.24 o                         
  -3   4   7         55.80         62.33         3.04 o                         
  -2   4   7          8.50          7.20         1.09 o                         
  -1   4   7        130.62        133.14         4.62 o                         
   0   4   7          8.46          5.24         1.11 o                         
   1   4   7         73.53         74.60         3.92 o                         
   2   4   7          0.62          0.27         0.32 o                         
   3   4   7         19.69         16.60         2.30 o                         
  -7   5   7         45.40         51.10         5.53 o                         
  -6   5   7         14.28         13.12         2.63 o                         
  -5   5   7         67.14         78.01        10.36 o                         
  -4   5   7          0.43          0.99         0.63 o                         
  -3   5   7         88.61        108.78         3.54 o                         
  -2   5   7         93.40         99.57         3.13 o                         
  -1   5   7        128.47        143.48         3.59 o                         
   0   5   7         77.65         76.54         2.67 o                         
   1   5   7         96.80         94.31         2.63 o                         
   2   5   7          1.52          0.48         0.42 o                         
  -6   6   7          0.40          1.09         0.70 o                         
  -5   6   7         10.53          9.78         2.39 o                         
  -4   6   7         22.24         26.89         4.29 o                         
  -3   6   7         27.13         27.25         2.17 o                         
  -2   6   7         60.51         63.44         3.01 o                         
  -1   6   7         45.17         49.67         3.74 o                         
   0   6   7         13.95         11.96         1.62 o                         
   1   6   7         79.09         84.31         2.95 o                         
  -4   7   7          3.89          2.72         1.00 o                         
  -3   7   7          2.47          2.31         0.78 o                         
  -2   7   7          4.35          2.96         0.87 o                         
  -1   7   7          0.12          0.58         0.47 o                         
  -2  -8   8          1.34         10.30         1.30 o                         
  -1  -8   8          2.34          1.39         0.76 o                         
   0  -8   8          1.57          3.40         1.08 o                         
  -5  -7   8         25.14         27.66         2.39 o                         
  -3  -7   8         45.16         38.31         2.16 o                         
  -2  -7   8          0.00          0.31         0.98 o                         
  -1  -7   8         65.93         61.48         3.06 o                         
   0  -7   8          0.18          0.01         1.03 o                         
   1  -7   8         31.74         29.85         2.58 o                         
   2  -7   8          0.01          0.51         0.96 o                         
  -6  -6   8         13.86         14.06         2.69 o                         
  -5  -6   8         40.74         44.97         2.76 o                         
  -4  -6   8          1.93          1.11         0.52 o                         
  -3  -6   8         14.63         20.86         3.99 o                         
  -2  -6   8          0.06         -0.85         0.85 o                         
  -1  -6   8         23.45         24.32         2.47 o                         
   0  -6   8          2.88          1.68         0.62 o                         
   1  -6   8         67.82         72.99         3.22 o                         
   2  -6   8          8.98          8.24         1.77 o                         
   3  -6   8         59.69         61.07         3.40 o                         
  -7  -5   8          0.79          0.72         1.32 o                         
  -6  -5   8         82.72         95.86         3.88 o                         
  -5  -5   8         76.63         89.02         3.43 o                         
  -4  -5   8        156.75        167.65        28.81 o                         
  -3  -5   8        209.71        216.57        29.53 o                         
  -2  -5   8         71.24         61.04         2.66 o                         
  -1  -5   8        176.89        182.21         4.28 o                         
   0  -5   8          9.19          7.23         1.41 o                         
   1  -5   8         75.63         77.54         2.97 o                         
   2  -5   8          3.93          2.11         0.93 o                         
   3  -5   8         52.74         53.61         3.25 o                         
  -7  -4   8         64.47         67.98         3.50 o                         
  -6  -4   8         51.18         55.17         2.70 o                         
  -4  -4   8          1.37          2.37         0.70 o                         
  -3  -4   8        244.38        282.13        39.04 o                         
  -2  -4   8         80.19         86.01         6.36 o                         
  -1  -4   8         26.57         29.06         2.13 o                         
   0  -4   8         38.24         26.92         1.88 o                         
   1  -4   8         33.12         30.39         2.28 o                         
   2  -4   8          6.76          4.03         0.89 o                         
   3  -4   8         43.51         41.06         2.74 o                         
   4  -4   8         10.24          7.57         1.24 o                         
  -8  -3   8        117.26        117.88         4.66 o                         
  -7  -3   8         41.92         35.76         2.78 o                         
  -6  -3   8        359.97        389.59        67.35 o                         
  -5  -3   8         59.69         57.90         8.46 o                         
  -4  -3   8        437.40        445.23        83.55 o                         
  -3  -3   8        324.57        363.94        48.23 o                         
  -2  -3   8         32.14         20.30         2.09 o                         
  -1  -3   8        833.26        865.80        29.90 o                         
   0  -3   8        111.02        114.06         5.48 o                         
   1  -3   8        513.63        593.30        16.76 o                         
   2  -3   8         97.22        109.71         4.38 o                         
   3  -3   8         91.21         92.53         3.27 o                         
   4  -3   8         15.19         11.82         1.60 o                         
  -8  -2   8         50.20         55.60         3.45 o                         
  -7  -2   8          0.32          0.32         0.25 o                         
  -6  -2   8        133.85        134.60        25.95 o                         
  -5  -2   8          0.74          1.08         0.48 o                         
  -4  -2   8        633.64        723.44       146.73 o                         
  -3  -2   8         11.99         15.93         1.58 o                         
  -2  -2   8       1525.28       1538.02        21.29 o                         
   0  -2   8       1068.85       1229.05        11.39 o                         
   1  -2   8         93.25        106.30         5.01 o                         
   2  -2   8        216.30        221.62         4.69 o                         
   3  -2   8        115.36        119.00         3.54 o                         
   4  -2   8         16.75         15.39         1.99 o                         
  -8  -1   8          0.01          0.41         0.44 o                         
  -7  -1   8          8.09          6.52         0.83 o                         
  -6  -1   8         44.05         48.68        10.04 o                         
  -5  -1   8          5.88          6.17         0.82 o                         
  -4  -1   8         54.71         49.58         2.34 o                         
  -3  -1   8         29.77         26.38         1.54 o                         
  -2  -1   8         62.33         52.25         1.99 o                         
  -1  -1   8          6.98          7.22         0.87 o                         
   0  -1   8        157.16        154.93         5.28 o                         
   1  -1   8         12.03         12.49         1.46 o                         
   2  -1   8        221.89        232.22         4.72 o                         
   3  -1   8         37.51         39.02         2.36 o                         
   4  -1   8        122.73        122.76         4.31 o                         
  -8   0   8        290.05        307.21        79.40 o                         
  -7   0   8          6.00          6.02         1.28 o                         
  -6   0   8        382.45        332.99         6.73 o                         
  -5   0   8         16.34         15.28         1.37 o                         
  -4   0   8        140.43        115.33         3.99 o                         
  -3   0   8          0.22         -0.24         0.65 o                         
  -2   0   8         18.85         15.14         2.88 o                         
  -1   0   8          0.29          2.71         1.38 o                         
   0   0   8          3.54          1.66         0.65 o                         
   1   0   8         20.49         16.13         1.12 o                         
   2   0   8          1.06          0.27         0.82 o                         
   3   0   8         27.87         25.51         2.01 o                         
   4   0   8          1.28          0.94         0.75 o                         
  -8   1   8          6.56          4.57         1.16 o                         
  -7   1   8         49.39         44.89         4.72 o                         
  -6   1   8        134.07        127.41         3.92 o                         
  -5   1   8         26.27         25.77         1.99 o                         
  -4   1   8        377.98        388.44        11.04 o                         
  -3   1   8         20.28         18.35         3.28 o                         
  -2   1   8        358.38        350.32        10.21 o                         
  -1   1   8         23.99         21.85         3.61 o                         
   0   1   8        149.37        153.69         5.11 o                         
   1   1   8         10.58          8.78         1.33 o                         
   2   1   8         39.23         38.36         2.90 o                         
   3   1   8          0.79          1.14         1.23 o                         
   4   1   8          7.28          6.19         1.37 o                         
  -8   2   8          1.82          1.17         0.63 o                         
  -7   2   8          5.16          3.22         0.89 o                         
  -6   2   8          5.24          6.31         1.63 o                         
  -5   2   8          1.77          2.20         0.68 o                         
  -4   2   8          0.86         -0.15         0.83 o                         
  -3   2   8         51.65         55.97         5.17 o                         
  -2   2   8         78.28         72.39         3.34 o                         
  -1   2   8        196.11        210.21         6.72 o                         
   0   2   8        218.95        226.03         7.27 o                         
   1   2   8        133.78        147.15        10.12 o                         
   2   2   8        179.28        191.05        10.22 o                         
   3   2   8         10.83         10.86         1.24 o                         
  -8   3   8          1.71          1.97         0.80 o                         
  -7   3   8         23.16         21.75         4.78 o                         
  -6   3   8          8.01          6.14         1.57 o                         
  -5   3   8         32.47         35.60         2.38 o                         
  -4   3   8         27.07         25.93         1.91 o                         
  -3   3   8         63.62         66.49         3.27 o                         
  -2   3   8         44.78         51.86         6.33 o                         
  -1   3   8         27.20         27.97         2.53 o                         
   0   3   8          9.99         10.51         1.39 o                         
   1   3   8         14.26         13.09         1.70 o                         
   2   3   8         14.20         13.17         1.58 o                         
   3   3   8         64.43         63.74         5.14 o                         
  -7   4   8        118.80        129.10         4.92 o                         
  -6   4   8         31.81         32.03         3.86 o                         
  -5   4   8        158.86        177.63         4.56 o                         
  -4   4   8         45.10         42.67         5.61 o                         
  -3   4   8        107.76        115.59         3.58 o                         
  -2   4   8         19.87         19.28         3.12 o                         
  -1   4   8         95.45        103.06         3.11 o                         
   0   4   8         16.97         19.20         1.92 o                         
   1   4   8         78.63         80.77         3.31 o                         
   2   4   8         49.02         48.58         1.96 o                         
  -6   5   8          0.11         -0.02         0.88 o                         
  -5   5   8         98.10        117.69         5.80 o                         
  -4   5   8         58.28         66.05         3.10 o                         
  -3   5   8        141.64        159.46         4.19 o                         
  -2   5   8        186.82        211.19         5.41 o                         
  -1   5   8         86.49         92.14         3.54 o                         
   0   5   8         60.19         52.64         9.03 o                         
   1   5   8         55.14         51.91         2.40 o                         
  -5   6   8          0.24         -0.83         0.94 o                         
  -4   6   8        110.55        129.04         4.79 o                         
  -3   6   8         23.57         26.17         2.25 o                         
  -2   6   8         43.85         41.40         5.99 o                         
  -1   6   8         49.06         49.90         6.80 o                         
  -3  -7   9        120.40        105.21         3.77 o                         
  -2  -7   9          3.52          3.90         1.21 o                         
  -1  -7   9        108.29        100.17         4.11 o                         
   0  -7   9          0.00         -0.87         1.08 o                         
  -5  -6   9         36.42         38.50         2.46 o                         
  -4  -6   9          0.01          0.52         0.48 o                         
  -3  -6   9         87.53         71.60         2.88 o                         
  -2  -6   9          1.81          2.33         1.32 o                         
  -1  -6   9        101.78        103.88         3.97 o                         
   0  -6   9          3.54          2.54         1.05 o                         
   1  -6   9         69.51         74.94         3.62 o                         
   2  -6   9          2.26          1.22         1.09 o                         
  -6  -5   9          6.95          8.08         1.55 o                         
  -5  -5   9         27.14         19.77         4.03 o                         
  -4  -5   9          1.42          2.07         0.53 o                         
  -3  -5   9          1.56          0.07         0.34 o                         
  -2  -5   9          0.31          0.45         0.77 o                         
  -1  -5   9         26.69         26.53         2.10 o                         
   0  -5   9          0.35          0.89         1.21 o                         
   1  -5   9         46.22         47.97         2.69 o                         
   2  -5   9          0.07          0.51         0.95 o                         
  -7  -4   9         39.72         43.02         3.11 o                         
  -6  -4   9          0.02         -0.11         0.90 o                         
  -5  -4   9         42.93         42.78         4.96 o                         
  -4  -4   9          4.56          2.44         0.45 o                         
  -3  -4   9         56.83         59.29         8.43 o                         
  -2  -4   9          4.66          4.02         0.97 o                         
  -1  -4   9         42.91         36.91         2.00 o                         
   0  -4   9          5.84          3.84         1.08 o                         
   1  -4   9          0.78          2.62         0.79 o                         
   2  -4   9          0.03         -0.32         1.02 o                         
   3  -4   9         17.31         14.73         2.11 o                         
  -7  -3   9         36.23         38.14         2.83 o                         
  -6  -3   9        101.64         98.90        15.23 o                         
  -5  -3   9        115.88        138.54        15.71 o                         
  -4  -3   9        107.45        115.18        22.57 o                         
  -3  -3   9        107.28        108.92         4.36 o                         
  -2  -3   9        185.99        175.67         5.90 o                         
  -1  -3   9         58.46         56.22         3.25 o                         
   0  -3   9        151.64        152.50         4.46 o                         
   1  -3   9         68.78         70.62         3.16 o                         
   2  -3   9         11.60         10.07         1.70 o                         
   3  -3   9         41.15         43.76         2.62 o                         
  -8  -2   9          6.24          4.93         1.48 o                         
  -7  -2   9          0.80          0.23         0.43 o                         
  -6  -2   9         15.33         14.03         2.98 o                         
  -5  -2   9         14.38         14.40         1.30 o                         
  -4  -2   9          6.85          4.98         1.67 o                         
  -3  -2   9        114.84        108.06         4.23 o                         
  -2  -2   9         86.90         76.56         3.85 o                         
  -1  -2   9        126.04        132.32         4.84 o                         
   0  -2   9          2.56          0.18         1.45 o                         
   1  -2   9         49.48         53.61         2.88 o                         
   2  -2   9         50.65         50.28         2.57 o                         
   3  -2   9         36.66         38.49         2.55 o                         
  -8  -1   9         22.73         22.83         2.40 o                         
  -7  -1   9          0.63          0.01         0.49 o                         
  -6  -1   9          0.47          0.13         0.48 o                         
  -5  -1   9         19.48         16.61         1.46 o                         
  -4  -1   9         61.59         54.71         3.95 o                         
  -3  -1   9         39.24         43.08         6.26 o                         
  -2  -1   9         49.95         42.58         2.36 o                         
  -1  -1   9          8.53          9.56         1.76 o                         
   0  -1   9          0.79         -0.22         0.92 o                         
   1  -1   9          2.82          1.68         0.76 o                         
   2  -1   9          5.28          2.79         0.81 o                         
   3  -1   9          0.44          0.46         0.94 o                         
  -8   0   9         63.11         49.24         2.54 o                         
  -7   0   9          2.13          3.18         0.83 o                         
  -6   0   9        171.61        159.39         3.90 o                         
  -5   0   9          2.99          4.38         0.94 o                         
  -4   0   9        233.33        230.88         7.45 o                         
  -3   0   9          1.07          2.41         0.84 o                         
  -2   0   9         93.36         99.69         4.05 o                         
  -1   0   9          0.10         -0.07         0.77 o                         
   0   0   9          7.06         12.51         2.28 o                         
   1   0   9          9.99          9.09         1.94 o                         
   2   0   9          0.55          0.71         0.86 o                         
   3   0   9          6.54          4.87         1.36 o                         
  -8   1   9         38.13         29.63         2.23 o                         
  -7   1   9         36.96         35.38         2.34 o                         
  -6   1   9        118.50        106.31         3.45 o                         
  -5   1   9         91.67         92.01         3.04 o                         
  -4   1   9        285.55        274.28         8.31 o                         
  -3   1   9         33.54         42.89         2.98 o                         
  -2   1   9        422.34        422.02        12.87 o                         
  -1   1   9         11.46         10.99         1.71 o                         
   0   1   9        317.37        352.92         7.09 o                         
   1   1   9         55.01         49.81         4.64 o                         
   2   1   9        103.14        110.92         3.93 o                         
   3   1   9         17.77         14.73         1.88 o                         
  -7   2   9         12.91         13.23         2.38 o                         
  -6   2   9         47.66         39.61         5.89 o                         
  -5   2   9          5.07          4.71         1.39 o                         
  -4   2   9         10.88         10.38         1.72 o                         
  -3   2   9         82.35         88.48         2.94 o                         
  -2   2   9          5.00          3.85         1.05 o                         
  -1   2   9         86.72         90.24         4.66 o                         
   0   2   9         42.14         39.44         4.22 o                         
   1   2   9         25.09         26.74         1.57 o                         
   2   2   9         48.76         38.41         2.74 o                         
  -7   3   9        117.00        104.93        13.02 o                         
  -6   3   9         27.99         26.60         2.45 o                         
  -5   3   9        171.12        193.96         4.87 o                         
  -4   3   9         52.45         52.97         2.75 o                         
  -3   3   9         63.78         74.64         8.79 o                         
  -2   3   9         45.98         45.20         6.30 o                         
  -1   3   9          4.97          5.97         1.26 o                         
   0   3   9         22.52         22.13         3.55 o                         
   1   3   9          2.07          2.64         0.66 o                         
   2   3   9          7.52          6.93         1.19 o                         
  -6   4   9          8.86          8.41         1.55 o                         
  -5   4   9         30.44         33.04         4.33 o                         
  -4   4   9          5.46          4.74         1.32 o                         
  -3   4   9        124.51        139.77         4.24 o                         
  -2   4   9          2.83          1.68         0.80 o                         
  -1   4   9        110.92        117.13         4.02 o                         
   0   4   9          0.03          0.58         0.55 o                         
   1   4   9         37.65         36.85         2.70 o                         
  -5   5   9          0.71          0.80         0.49 o                         
  -4   5   9          3.96          2.05         0.91 o                         
  -3   5   9          0.85          0.66         0.87 o                         
  -2   5   9          1.06          1.03         0.85 o                         
  -1   5   9         17.46         16.81         3.00 o                         
  -4  -6  10          0.18         -0.33         0.68 o                         
  -3  -6  10          0.43          0.23         0.69 o                         
  -2  -6  10          0.04          0.49         0.83 o                         
  -1  -6  10          4.36          3.15         1.04 o                         
   0  -6  10          0.66          0.60         0.53 o                         
  -5  -5  10          2.30          1.80         0.50 o                         
  -4  -5  10          4.07          3.35         0.76 o                         
  -3  -5  10          3.32          2.91         0.74 o                         
  -2  -5  10         15.51         12.87         1.77 o                         
  -1  -5  10         12.97         11.58         1.58 o                         
   0  -5  10         16.00         13.21         1.88 o                         
   1  -5  10          6.13          5.33         1.43 o                         
  -6  -4  10         52.72         47.52         7.62 o                         
  -5  -4  10        125.10        116.44        15.09 o                         
  -4  -4  10         37.48         36.71         1.51 o                         
  -3  -4  10         80.91         75.90         2.97 o                         
  -2  -4  10         15.81         15.05         1.73 o                         
  -1  -4  10         40.51         41.78         2.58 o                         
   0  -4  10         16.86         16.81         1.98 o                         
   1  -4  10         53.56         62.94         3.43 o                         
   2  -4  10         10.33         10.33         1.94 o                         
  -7  -3  10         15.82         14.23         1.65 o                         
  -6  -3  10          3.76          2.82         0.65 o                         
  -5  -3  10          3.26          2.17         0.55 o                         
  -4  -3  10         43.43         35.93         6.17 o                         
  -3  -3  10         24.34         21.86         3.59 o                         
  -2  -3  10         45.74         39.48         2.27 o                         
  -1  -3  10         58.44         58.24         2.96 o                         
   0  -3  10         37.09         36.99         2.58 o                         
   1  -3  10         17.43         14.65         1.96 o                         
   2  -3  10         47.77         50.44         3.19 o                         
  -7  -2  10          1.93          1.30         0.46 o                         
  -6  -2  10         28.37         24.87         2.89 o                         
  -5  -2  10         26.75         22.23         3.01 o                         
  -4  -2  10          1.56          1.96         0.86 o                         
  -3  -2  10        116.59        111.68         3.36 o                         
  -2  -2  10         70.42         76.76         8.46 o                         
  -1  -2  10         32.20         33.49         2.49 o                         
   0  -2  10         30.39         32.68         2.24 o                         
   1  -2  10          3.82          4.09         1.17 o                         
   2  -2  10          3.41          2.76         0.97 o                         
  -7  -1  10          6.05          4.77         1.10 o                         
  -6  -1  10        154.06        137.92         4.17 o                         
  -5  -1  10         63.96         57.62         4.79 o                         
  -4  -1  10        467.62        476.53        10.86 o                         
  -3  -1  10         47.41         52.63         3.12 o                         
  -2  -1  10        322.18        372.31         6.72 o                         
  -1  -1  10          0.01          2.94         1.49 o                         
   0  -1  10         43.56         42.57         2.23 o                         
   1  -1  10          4.19          3.65         1.00 o                         
   2  -1  10          8.66          7.83         1.48 o                         
  -7   0  10         11.84          8.77         1.95 o                         
  -6   0  10          1.18          1.24         0.72 o                         
  -5   0  10         35.61         30.84         3.79 o                         
  -4   0  10          0.70          2.08         1.16 o                         
  -3   0  10         10.05         11.46         1.80 o                         
  -2   0  10         51.40         61.27         4.20 o                         
  -1   0  10          1.34          2.27         1.02 o                         
   0   0  10        107.45        132.76         3.96 o                         
   1   0  10          1.67          1.04         0.97 o                         
   2   0  10         40.48         40.45         2.91 o                         
  -7   1  10          5.93          7.46         1.45 o                         
  -6   1  10         13.24         11.10         1.77 o                         
  -5   1  10          0.35         -0.04         0.86 o                         
  -4   1  10         18.10         15.19         1.38 o                         
  -3   1  10          0.08         -0.36         0.86 o                         
  -2   1  10          0.38          1.16         0.90 o                         
  -1   1  10          7.05          7.76         1.58 o                         
   0   1  10          0.79         -0.11         0.93 o                         
   1   1  10          8.88          6.98         1.69 o                         
   2   1  10          1.81          3.01         0.76 o                         
  -7   2  10         16.78         18.15         2.25 o                         
  -6   2  10         53.31         54.04         3.30 o                         
  -5   2  10         11.90         10.37         2.32 o                         
  -4   2  10         21.77         23.83         2.19 o                         
  -3   2  10         28.30         25.87         2.30 o                         
  -2   2  10          0.24          0.17         0.85 o                         
  -1   2  10         33.56         34.91         4.49 o                         
   0   2  10          0.47         -0.58         0.92 o                         
   1   2  10          8.69          6.84         1.44 o                         
  -6   3  10         18.07         16.47         3.17 o                         
  -5   3  10         90.64        104.98         4.28 o                         
  -4   3  10         62.81         69.61         4.79 o                         
  -3   3  10        103.99        118.61         4.50 o                         
  -2   3  10        104.74        115.25         5.28 o                         
  -1   3  10         62.20         65.56         9.49 o                         
   0   3  10         82.10        100.49         4.15 o                         
  -5   4  10         23.93         27.44         2.31 o                         
  -4   4  10          0.79          1.50         1.03 o                         
  -3   4  10         52.20         59.75         5.54 o                         
  -2   4  10          1.80          2.11         1.23 o                         
  -1   4  10        121.02        132.39         5.50 o                         
  -4  -5  11         25.15         21.48         1.98 o                         
  -3  -5  11         86.12         86.21         3.76 o                         
  -2  -5  11         22.33         22.15         2.63 o                         
  -1  -5  11         51.68         61.62         3.79 o                         
  -5  -4  11          8.36          7.99         1.11 o                         
  -4  -4  11         18.23         19.21         2.23 o                         
  -3  -4  11         58.63         61.49         3.50 o                         
  -2  -4  11         43.95         46.58         2.93 o                         
  -1  -4  11         62.45         73.80         3.74 o                         
   0  -4  11         30.82         30.09         2.61 o                         
  -6  -3  11          0.15          0.44         0.60 o                         
  -5  -3  11          0.80          0.38         0.33 o                         
  -4  -3  11          1.56          1.47         0.68 o                         
  -3  -3  11          0.13         -0.41         0.97 o                         
  -2  -3  11          0.18         -0.31         0.90 o                         
  -1  -3  11         31.32         32.35         2.34 o                         
   0  -3  11          2.57          3.40         1.29 o                         
   1  -3  11         65.87         74.05         3.72 o                         
  -6  -2  11         49.51         38.72         8.03 o                         
  -5  -2  11          2.12          1.38         0.87 o                         
  -4  -2  11         84.66         72.21         3.08 o                         
  -3  -2  11          1.61          1.15         0.60 o                         
  -2  -2  11         76.52         71.69         3.19 o                         
  -1  -2  11         16.57         14.83         1.92 o                         
   0  -2  11          8.81          9.24         1.65 o                         
   1  -2  11         10.66          9.60         1.92 o                         
  -6  -1  11          2.03          1.47         0.80 o                         
  -5  -1  11         26.31         24.78         3.22 o                         
  -4  -1  11          0.06         -0.30         1.01 o                         
  -3  -1  11         13.33          9.57         1.27 o                         
  -2  -1  11         41.94         39.85         2.86 o                         
  -1  -1  11          0.25          0.67         1.03 o                         
   0  -1  11        122.46        141.74         5.18 o                         
   1  -1  11          0.00          3.37         1.72 o                         
  -6   0  11         51.00         49.13         2.70 o                         
  -5   0  11         76.02         70.94         3.21 o                         
  -4   0  11         47.82         47.11         2.56 o                         
  -3   0  11         26.90         25.46         3.91 o                         
  -2   0  11          5.22          6.06         1.34 o                         
  -1   0  11          8.49          4.93         1.08 o                         
   0   0  11         16.65         16.34         2.88 o                         
  -6   1  11        111.13        105.45         4.37 o                         
  -5   1  11          2.76          2.85         0.84 o                         
  -4   1  11         40.15         35.79         2.56 o                         
  -3   1  11          0.18         -0.38         0.79 o                         
  -2   1  11          2.29          2.60         0.73 o                         
  -1   1  11          0.07          0.10         0.98 o                         
   0   1  11          2.42          3.70         1.14 o                         
  -6   2  11         62.58         65.91         5.57 o                         
  -5   2  11         31.83         32.50         2.75 o                         
  -4   2  11        167.70        174.87         5.43 o                         
  -3   2  11          0.24          1.42         1.55 o                         
  -2   2  11        179.98        183.71         5.76 o                         
  -1   2  11          4.45          4.71         1.44 o                         
  -4   3  11          8.36          8.67         1.78 o                         
  -3   3  11        101.20        106.50         4.48 o                         
  -2   3  11         23.29         27.52         2.65 o                         
  -4  -3  12         23.10         24.21         4.89 o                         
  -3  -3  12         10.90          9.81         1.88 o                         
  -2  -3  12          7.74          9.67         1.81 o                         
  -5  -2  12          1.91          2.43         1.50 o                         
  -4  -2  12        134.20        142.55         5.05 o                         
  -3  -2  12          0.00          2.72         1.53 o                         
  -2  -2  12        113.22        126.72         5.40 o                         
  -1  -2  12          4.64          9.82         2.11 o                         
  -5  -1  12         31.06         26.69         2.54 o                         
  -4  -1  12         86.15         85.71         4.69 o                         
  -3  -1  12          0.80          2.69         1.43 o                         
  -2  -1  12         74.39         74.53         3.32 o                         
  -1  -1  12          5.45          4.71         1.55 o                         
  -4   0  12         34.81         30.30         4.72 o                         
  -3   0  12         10.73         10.86         2.05 o                         
  -2   0  12          2.73          1.78         0.91 o                         
  -4   1  12         79.41         87.09         3.86 o                         
  -3   1  12          0.49          1.80         1.05 o                         
                                                                                
